# Supplementary material for: Availability of a pediatric trauma center in a disaster surge decreases triage time of the pediatric surge population: a population kinetics model
Source: Theor Biol Med Model. 2011 Oct 12;8:38. doi: 10.1186/1742-4682-8-38 (PMC3224559; doi:10.1186/1742-4682-8-38)
Supplement: Additional file 1 — We shall briefly describe here the first Microsoft Excel spreadsheet that accompanies this paper. The spreadsheet, titled MC and MCPTC models.xls [Additional File 1], allows the reader to enter values for the rates of admission and discharge, both for the maximum capacity model (worksheet tab "Max capacity model") and for the maximum capacity with pediatric trauma center model (worksheet tab "Max capacity model with PTC"). The behavior of each population and resulting timescales in the two models, as well as the boundary conditions described in the text and illustrated in Figure 3 for the latter model, are calculated and displayed in the labelled boxes as described by header notes on each worksheet. Regarding the calculations themselves, the usual Excel worksheet functions EXP and LN are employed, but in order to properly calculate the behavior of the populations in each regime, conditional logic statements must be constructed. In computer programming languages, statements of the form if...then; else... must be coded in such cases. In the case of the maximum capacity model, for example, this involves evaluating different expressions for each population for the time regimes t <t1, t1 ≤ t <t2, and t ≥ t2. To accomplish this in Excel, the worksheet function IF(logical test, expression 1, expression 2) can be constructed to contain nested conditions [51]. In other words, since we require a statement of the form if t <t1 then f1(t); else if t1 ≤ t <t2 then f2(t); else f3(t); end if where f1(t), etc. are the functions that describe the desired behavior in each region, the corresponding Excel statement is IF("t <t1", "f1(t)", IF(AND("t ≥ t1", "t <t2"), "f2(t)", "f3(t)") where the quotation marks reflect the fact that the enclosed statements are just shorthand for demonstration purposes, and in an Excel worksheet must be properly formatted Excel statements and functions of worksheet cells. For a demonstration please see the additional files. We also reiterate here that the [file 1742-4682-8-38-S1.XLS]

## Sheet: Max capacity model
MAXIMUM CAPACITY MODEL
This worksheet demonstrates the model described by Equations 10-13 in the text. Inputs (which can be changed by the user)
are bolded in the blue box. Output parameters including timescales and the boundary conditions at these timescales are in
the orange box. The chart at lower right plots the surge, admitted, and discharge populations in blue, red and green curves, respectively. See text for details.
INPUT PARAMETERS				OUTPUTS
Rate Constants (day -1)				Timescales (days)
ka	kd	k'		t1	t2	t99
0.158	1.151	0.122		1.99979	7.97589	9.97711
				Boundary conditions (dimensionless)
				Ns(t1)	Na(t1)	Nd(t1)	Nd(t2)
				0.729084	0.100083	0.170834	0.899917
t (days)	Ns(t)	Na(t)	Nd(t)	SUM
0	1	0	0	1
0.01	0.998421	0.0015697	9.05334e-06	1
0.02	0.996845	0.00311896	3.6056e-05	1
0.03	0.995271	0.00464801	8.07742e-05	1
0.04	0.9937	0.00615709	0.000142977	1
0.05	0.992131	0.00764644	0.000222435	1
0.06	0.990565	0.00911628	0.000318923	1
0.07	0.989001	0.0105668	0.000432218	1
0.08	0.98744	0.0119984	0.000562099	1
0.09	0.985881	0.013411	0.000708347	1
0.1	0.984324	0.0148051	0.000870749	1
0.11	0.98277	0.0161807	0.00104909	1
0.12	0.981219	0.0175382	0.00124316	1
0.13	0.97967	0.0188777	0.00145275	1
0.14	0.978123	0.0201995	0.00167766	1
0.15	0.976579	0.0215037	0.00191768	1
0.16	0.975037	0.0227905	0.00217261	1
0.17	0.973498	0.0240602	0.00244225	1
0.18	0.971961	0.025313	0.00272641	1
0.19	0.970426	0.026549	0.00302489	1
0.2	0.968894	0.0277684	0.0033375	1
0.21	0.967364	0.0289715	0.00366406	1
0.22	0.965837	0.0301584	0.00400436	1
0.23	0.964312	0.0313294	0.00435824	1
0.24	0.96279	0.0324845	0.00472551	1
0.25	0.96127	0.0336241	0.00510598	1
0.26	0.959752	0.0347482	0.00549947	1
0.27	0.958237	0.035857	0.00590582	1
0.28	0.956724	0.0369508	0.00632484	1
0.29	0.955214	0.0380297	0.00675637	1
0.3	0.953706	0.0390939	0.00720023	1
0.31	0.9522	0.0401436	0.00765626	1
0.32	0.950697	0.0411788	0.00812428	1
0.33	0.949196	0.0421999	0.00860414	1
0.34	0.947697	0.0432069	0.00909567	1
0.35	0.946201	0.0442	0.00959871	1
0.36	0.944707	0.0451795	0.0101131	1
0.37	0.943216	0.0461453	0.0106387	1
0.38	0.941727	0.0470978	0.0111753	1
0.39	0.94024	0.0480371	0.0117228	1
0.4	0.938756	0.0489632	0.0122811	1
0.41	0.937274	0.0498764	0.0128499	1
0.42	0.935794	0.0507769	0.0134292	1
0.43	0.934317	0.0516647	0.0140187	1
0.44	0.932841	0.0525401	0.0146185	1
0.45	0.931369	0.0534031	0.0152282	1
0.46	0.929898	0.0542539	0.0158478	1
0.47	0.92843	0.0550927	0.0164771	1
0.48	0.926965	0.0559196	0.0171159	1
0.49	0.925501	0.0567347	0.0177643	1
0.5	0.92404	0.0575381	0.0184219	1
0.51	0.922581	0.0583301	0.0190888	1
0.52	0.921125	0.0591108	0.0197646	1
0.53	0.91967	0.0598802	0.0204494	1
0.54	0.918218	0.0606385	0.021143	1
0.55	0.916769	0.0613859	0.0218453	1
0.56	0.915321	0.0621225	0.0225561	1
0.57	0.913876	0.0628483	0.0232753	1
0.58	0.912434	0.0635636	0.0240028	1
0.59	0.910993	0.0642684	0.0247385	1
0.6	0.909555	0.0649629	0.0254823	1
0.61	0.908119	0.0656472	0.0262339	1
0.62	0.906685	0.0663214	0.0269934	1
0.63	0.905254	0.0669857	0.0277606	1
0.64	0.903825	0.06764	0.0285354	1
0.65	0.902398	0.0682847	0.0293176	1
0.66	0.900973	0.0689197	0.0301073	1
0.67	0.899551	0.0695453	0.0309041	1
0.68	0.89813	0.0701614	0.0317082	1
0.69	0.896712	0.0707683	0.0325192	1
0.7	0.895297	0.071366	0.0333372	1
0.71	0.893883	0.0719546	0.034162	1
0.72	0.892472	0.0725343	0.0349936	1
0.73	0.891063	0.0731051	0.0358317	1
0.74	0.889656	0.0736672	0.0366764	1
0.75	0.888252	0.0742207	0.0375275	1
0.76	0.886849	0.0747656	0.0383849	1
0.77	0.885449	0.075302	0.0392486	1
0.78	0.884051	0.0758302	0.0401184	1
0.79	0.882656	0.0763501	0.0409942	1
0.8	0.881262	0.0768618	0.0418759	1
0.81	0.879871	0.0773655	0.0427635	1
0.82	0.878482	0.0778613	0.0436568	1
0.83	0.877095	0.0783492	0.0445558	1
0.84	0.87571	0.0788293	0.0454604	1
0.85	0.874328	0.0793018	0.0463705	1
0.86	0.872947	0.0797667	0.0472859	1
0.87	0.871569	0.0802241	0.0482067	1
0.88	0.870193	0.0806741	0.0491326	1
0.89	0.868819	0.0811169	0.0500637	1
0.9	0.867448	0.0815523	0.0509999	1
0.91	0.866078	0.0819807	0.0519411	1
0.92	0.864711	0.082402	0.0528871	1
0.93	0.863346	0.0828163	0.0538379	1
0.94	0.861983	0.0832237	0.0547935	1
0.95	0.860622	0.0836244	0.0557537	1
0.96	0.859263	0.0840183	0.0567185	1
0.97	0.857907	0.0844056	0.0576878	1
0.98	0.856552	0.0847863	0.0586615	1
0.99	0.8552	0.0851605	0.0596395	1
1	0.85385	0.0855284	0.0606219	1
1.01	0.852502	0.0858899	0.0616084	1
1.02	0.851156	0.0862451	0.062599	1
1.03	0.849812	0.0865942	0.0635937	1
1.04	0.84847	0.0869371	0.0645924	1
1.05	0.847131	0.0872741	0.065595	1
1.06	0.845794	0.087605	0.0666014	1
1.07	0.844458	0.0879301	0.0676116	1
1.08	0.843125	0.0882494	0.0686256	1
1.09	0.841794	0.0885629	0.0696431	1
1.1	0.840465	0.0888708	0.0706642	1
1.11	0.839138	0.089173	0.0716889	1
1.12	0.837813	0.0894697	0.072717	1
1.13	0.836491	0.0897609	0.0737485	1
1.14	0.83517	0.0900467	0.0747833	1
1.15	0.833851	0.0903272	0.0758213	1
1.16	0.832535	0.0906024	0.0768626	1
1.17	0.831221	0.0908724	0.077907	1
1.18	0.829908	0.0911372	0.0789544	1
1.19	0.828598	0.0913969	0.0800049	1
1.2	0.82729	0.0916516	0.0810584	1
1.21	0.825984	0.0919014	0.0821147	1
1.22	0.82468	0.0921462	0.0831739	1
1.23	0.823378	0.0923862	0.0842359	1
1.24	0.822078	0.0926214	0.0853006	1
1.25	0.82078	0.0928518	0.086368	1
1.26	0.819484	0.0930776	0.0874381	1
1.27	0.818191	0.0932988	0.0885107	1
1.28	0.816899	0.0935154	0.0895858	1
1.29	0.815609	0.0937275	0.0906634	1
1.3	0.814322	0.0939351	0.0917434	1
1.31	0.813036	0.0941383	0.0928257	1
1.32	0.811752	0.0943372	0.0939104	1
1.33	0.810471	0.0945319	0.0949974	1
1.34	0.809191	0.0947222	0.0960865	1
1.35	0.807914	0.0949084	0.0971779	1
1.36	0.806638	0.0950905	0.0982713	1
1.37	0.805365	0.0952684	0.0993668	1
1.38	0.804093	0.0954423	0.100464	1
1.39	0.802824	0.0956123	0.101564	1
1.4	0.801556	0.0957783	0.102665	1
1.41	0.800291	0.0959404	0.103769	1
1.42	0.799027	0.0960987	0.104874	1
1.43	0.797766	0.0962532	0.105981	1
1.44	0.796506	0.0964039	0.10709	1
1.45	0.795249	0.0965509	0.1082	1
1.46	0.793994	0.0966943	0.109312	1
1.47	0.79274	0.096834	0.110426	1
1.48	0.791488	0.0969702	0.111541	1
1.49	0.790239	0.0971029	0.112658	1
1.5	0.788991	0.0972321	0.113777	1
1.51	0.787746	0.0973579	0.114896	1
1.52	0.786502	0.0974802	0.116018	1
1.53	0.78526	0.0975992	0.11714	1
1.54	0.784021	0.0977149	0.118264	1
1.55	0.782783	0.0978273	0.11939	1
1.56	0.781547	0.0979365	0.120516	1
1.57	0.780313	0.0980425	0.121644	1
1.58	0.779081	0.0981454	0.122773	1
1.59	0.777851	0.0982451	0.123904	1
1.6	0.776623	0.0983418	0.125035	1
1.61	0.775397	0.0984355	0.126167	1
1.62	0.774173	0.0985261	0.127301	1
1.63	0.772951	0.0986138	0.128436	1
1.64	0.77173	0.0986986	0.129571	1
1.65	0.770512	0.0987804	0.130708	1
1.66	0.769296	0.0988595	0.131845	1
1.67	0.768081	0.0989357	0.132983	1
1.68	0.766868	0.0990091	0.134122	1
1.69	0.765658	0.0990798	0.135262	1
1.7	0.764449	0.0991478	0.136403	1
1.71	0.763242	0.0992131	0.137545	1
1.72	0.762037	0.0992757	0.138687	1
1.73	0.760834	0.0993358	0.13983	1
1.74	0.759633	0.0993933	0.140974	1
1.75	0.758434	0.0994482	0.142118	1
1.76	0.757236	0.0995006	0.143263	1
1.77	0.756041	0.0995506	0.144409	1
1.78	0.754847	0.0995981	0.145555	1
1.79	0.753655	0.0996432	0.146701	1
1.8	0.752466	0.0996859	0.147849	1
1.81	0.751278	0.0997262	0.148996	1
1.82	0.750092	0.0997642	0.150144	1
1.83	0.748907	0.0997999	0.151293	1
1.84	0.747725	0.0998334	0.152442	1
1.85	0.746545	0.0998646	0.153591	1
1.86	0.745366	0.0998936	0.15474	1
1.87	0.744189	0.0999204	0.15589	1
1.88	0.743014	0.0999451	0.157041	1
1.89	0.741841	0.0999676	0.158191	1
1.9	0.74067	0.099988	0.159342	1
1.91	0.739501	0.100006	0.160493	1
1.92	0.738333	0.100023	0.161644	1
1.93	0.737168	0.100037	0.162795	1
1.94	0.736004	0.100049	0.163947	1
1.95	0.734842	0.10006	0.165099	1
1.96	0.733682	0.100068	0.16625	1
1.97	0.732523	0.100075	0.167402	1
1.98	0.731367	0.100079	0.168554	1
1.99	0.730212	0.100082	0.169706	1
2	0.729058	0.100083	0.170859	1
2.01	0.727838	0.100083	0.172079	1
2.02	0.726618	0.100083	0.173299	1
2.03	0.725398	0.100083	0.174519	1
2.04	0.724178	0.100083	0.175739	1
2.05	0.722958	0.100083	0.176959	1
2.06	0.721738	0.100083	0.178179	1
2.07	0.720518	0.100083	0.179399	1
2.08	0.719298	0.100083	0.180619	1
2.09	0.718078	0.100083	0.181839	1
2.1	0.716858	0.100083	0.183059	1
2.11	0.715638	0.100083	0.184279	1
2.12	0.714418	0.100083	0.185499	1
2.13	0.713198	0.100083	0.186719	1
2.14	0.711978	0.100083	0.187939	1
2.15	0.710758	0.100083	0.189159	1
2.16	0.709538	0.100083	0.190379	1
2.17	0.708318	0.100083	0.191599	1
2.18	0.707098	0.100083	0.192819	1
2.19	0.705878	0.100083	0.194039	1
2.2	0.704658	0.100083	0.195259	1
2.21	0.703438	0.100083	0.196479	1
2.22	0.702218	0.100083	0.197699	1
2.23	0.700998	0.100083	0.198919	1
2.24	0.699778	0.100083	0.200139	1
2.25	0.698558	0.100083	0.201359	1
2.26	0.697338	0.100083	0.202579	1
2.27	0.696118	0.100083	0.203799	1
2.28	0.694898	0.100083	0.205019	1
2.29	0.693678	0.100083	0.206239	1
2.3	0.692458	0.100083	0.207459	1
2.31	0.691238	0.100083	0.208679	1
2.32	0.690018	0.100083	0.209899	1
2.33	0.688798	0.100083	0.211119	1
2.34	0.687578	0.100083	0.212339	1
2.35	0.686358	0.100083	0.213559	1
2.36	0.685138	0.100083	0.214779	1
2.37	0.683918	0.100083	0.215999	1
2.38	0.682698	0.100083	0.217219	1
2.39	0.681478	0.100083	0.218439	1
2.4	0.680258	0.100083	0.219659	1
2.41	0.679038	0.100083	0.220879	1
2.42	0.677818	0.100083	0.222099	1
2.43	0.676598	0.100083	0.223319	1
2.44	0.675378	0.100083	0.224539	1
2.45	0.674158	0.100083	0.225759	1
2.46	0.672938	0.100083	0.226979	1
2.47	0.671718	0.100083	0.228199	1
2.48	0.670498	0.100083	0.229419	1
2.49	0.669278	0.100083	0.230639	1
2.5	0.668058	0.100083	0.231859	1
2.51	0.666838	0.100083	0.233079	1
2.52	0.665618	0.100083	0.234299	1
2.53	0.664398	0.100083	0.235519	1
2.54	0.663178	0.100083	0.236739	1
2.55	0.661958	0.100083	0.237959	1
2.56	0.660738	0.100083	0.239179	1
2.57	0.659518	0.100083	0.240399	1
2.58	0.658298	0.100083	0.241619	1
2.59	0.657078	0.100083	0.242839	1
2.6	0.655858	0.100083	0.244059	1
2.61	0.654638	0.100083	0.245279	1
2.62	0.653418	0.100083	0.246499	1
2.63	0.652198	0.100083	0.247719	1
2.64	0.650978	0.100083	0.248939	1
2.65	0.649758	0.100083	0.250159	1
2.66	0.648538	0.100083	0.251379	1
2.67	0.647318	0.100083	0.252599	1
2.68	0.646098	0.100083	0.253819	1
2.69	0.644878	0.100083	0.255039	1
2.7	0.643658	0.100083	0.256259	1
2.71	0.642438	0.100083	0.257479	1
2.72	0.641218	0.100083	0.258699	1
2.73	0.639998	0.100083	0.259919	1
2.74	0.638778	0.100083	0.261139	1
2.75	0.637558	0.100083	0.262359	1
2.76	0.636338	0.100083	0.263579	1
2.77	0.635118	0.100083	0.264799	1
2.78	0.633898	0.100083	0.266019	1
2.79	0.632678	0.100083	0.267239	1
2.8	0.631458	0.100083	0.268459	1
2.81	0.630238	0.100083	0.269679	1
2.82	0.629018	0.100083	0.270899	1
2.83	0.627798	0.100083	0.272119	1
2.84	0.626578	0.100083	0.273339	1
2.85	0.625358	0.100083	0.274559	1
2.86	0.624138	0.100083	0.275779	1
2.87	0.622918	0.100083	0.276999	1
2.88	0.621698	0.100083	0.278219	1
2.89	0.620478	0.100083	0.279439	1
2.9	0.619258	0.100083	0.280659	1
2.91	0.618038	0.100083	0.281879	1
2.92	0.616818	0.100083	0.283099	1
2.93	0.615598	0.100083	0.284319	1
2.94	0.614378	0.100083	0.285539	1
2.95	0.613158	0.100083	0.286759	1
2.96	0.611938	0.100083	0.287979	1
2.97	0.610718	0.100083	0.289199	1
2.98	0.609498	0.100083	0.290419	1
2.99	0.608278	0.100083	0.291639	1
3	0.607058	0.100083	0.292859	1
3.01	0.605838	0.100083	0.294079	1
3.02	0.604618	0.100083	0.295299	1
3.03	0.603398	0.100083	0.296519	1
3.04	0.602178	0.100083	0.297739	1
3.05	0.600958	0.100083	0.298959	1
3.06	0.599738	0.100083	0.300179	1
3.07	0.598518	0.100083	0.301399	1
3.08	0.597298	0.100083	0.302619	1
3.09	0.596078	0.100083	0.303839	1
3.1	0.594858	0.100083	0.305059	1
3.11	0.593638	0.100083	0.306279	1
3.12	0.592418	0.100083	0.307499	1
3.13	0.591198	0.100083	0.308719	1
3.14	0.589978	0.100083	0.309939	1
3.15	0.588758	0.100083	0.311159	1
3.16	0.587538	0.100083	0.312379	1
3.17	0.586318	0.100083	0.313599	1
3.18	0.585098	0.100083	0.314819	1
3.19	0.583878	0.100083	0.316039	1
3.2	0.582658	0.100083	0.317259	1
3.21	0.581438	0.100083	0.318479	1
3.22	0.580218	0.100083	0.319699	1
3.23	0.578998	0.100083	0.320919	1
3.24	0.577778	0.100083	0.322139	1
3.25	0.576558	0.100083	0.323359	1
3.26	0.575338	0.100083	0.324579	1
3.27	0.574118	0.100083	0.325799	1
3.28	0.572898	0.100083	0.327019	1
3.29	0.571678	0.100083	0.328239	1
3.3	0.570458	0.100083	0.329459	1
3.31	0.569238	0.100083	0.330679	1
3.32	0.568018	0.100083	0.331899	1
3.33	0.566798	0.100083	0.333119	1
3.34	0.565578	0.100083	0.334339	1
3.35	0.564358	0.100083	0.335559	1
3.36	0.563138	0.100083	0.336779	1
3.37	0.561918	0.100083	0.337999	1
3.38	0.560698	0.100083	0.339219	1
3.39	0.559478	0.100083	0.340439	1
3.4	0.558258	0.100083	0.341659	1
3.41	0.557038	0.100083	0.342879	1
3.42	0.555818	0.100083	0.344099	1
3.43	0.554598	0.100083	0.345319	1
3.44	0.553378	0.100083	0.346539	1
3.45	0.552158	0.100083	0.347759	1
3.46	0.550938	0.100083	0.348979	1
3.47	0.549718	0.100083	0.350199	1
3.48	0.548498	0.100083	0.351419	1
3.49	0.547278	0.100083	0.352639	1
3.5	0.546058	0.100083	0.353859	1
3.51	0.544838	0.100083	0.355079	1
3.52	0.543618	0.100083	0.356299	1
3.53	0.542398	0.100083	0.357519	1
3.54	0.541178	0.100083	0.358739	1
3.55	0.539958	0.100083	0.359959	1
3.56	0.538738	0.100083	0.361179	1
3.57	0.537518	0.100083	0.362399	1
3.58	0.536298	0.100083	0.363619	1
3.59	0.535078	0.100083	0.364839	1
3.6	0.533858	0.100083	0.366059	1
3.61	0.532638	0.100083	0.367279	1
3.62	0.531418	0.100083	0.368499	1
3.63	0.530198	0.100083	0.369719	1
3.64	0.528978	0.100083	0.370939	1
3.65	0.527758	0.100083	0.372159	1
3.66	0.526538	0.100083	0.373379	1
3.67	0.525318	0.100083	0.374599	1
3.68	0.524098	0.100083	0.375819	1
3.69	0.522878	0.100083	0.377039	1
3.7	0.521658	0.100083	0.378259	1
3.71	0.520438	0.100083	0.379479	1
3.72	0.519218	0.100083	0.380699	1
3.73	0.517998	0.100083	0.381919	1
3.74	0.516778	0.100083	0.383139	1
3.75	0.515558	0.100083	0.384359	1
3.76	0.514338	0.100083	0.385579	1
3.77	0.513118	0.100083	0.386799	1
3.78	0.511898	0.100083	0.388019	1
3.79	0.510678	0.100083	0.389239	1
3.8	0.509458	0.100083	0.390459	1
3.81	0.508238	0.100083	0.391679	1
3.82	0.507018	0.100083	0.392899	1
3.83	0.505798	0.100083	0.394119	1
3.84	0.504578	0.100083	0.395339	1
3.85	0.503358	0.100083	0.396559	1
3.86	0.502138	0.100083	0.397779	1
3.87	0.500918	0.100083	0.398999	1
3.88	0.499698	0.100083	0.400219	1
3.89	0.498478	0.100083	0.401439	1
3.9	0.497258	0.100083	0.402659	1
3.91	0.496038	0.100083	0.403879	1
3.92	0.494818	0.100083	0.405099	1
3.93	0.493598	0.100083	0.406319	1
3.94	0.492378	0.100083	0.407539	1
3.95	0.491158	0.100083	0.408759	1
3.96	0.489938	0.100083	0.409979	1
3.97	0.488718	0.100083	0.411199	1
3.98	0.487498	0.100083	0.412419	1
3.99	0.486278	0.100083	0.413639	1
4	0.485058	0.100083	0.414859	1
4.01	0.483838	0.100083	0.416079	1
4.02	0.482618	0.100083	0.417299	1
4.03	0.481398	0.100083	0.418519	1
4.04	0.480178	0.100083	0.419739	1
4.05	0.478958	0.100083	0.420959	1
4.06	0.477738	0.100083	0.422179	1
4.07	0.476518	0.100083	0.423399	1
4.08	0.475298	0.100083	0.424619	1
4.09	0.474078	0.100083	0.425839	1
4.1	0.472858	0.100083	0.427059	1
4.11	0.471638	0.100083	0.428279	1
4.12	0.470418	0.100083	0.429499	1
4.13	0.469198	0.100083	0.430719	1
4.14	0.467978	0.100083	0.431939	1
4.15	0.466758	0.100083	0.433159	1
4.16	0.465538	0.100083	0.434379	1
4.17	0.464318	0.100083	0.435599	1
4.18	0.463098	0.100083	0.436819	1
4.19	0.461878	0.100083	0.438039	1
4.2	0.460658	0.100083	0.439259	1
4.21	0.459438	0.100083	0.440479	1
4.22	0.458218	0.100083	0.441699	1
4.23	0.456998	0.100083	0.442919	1
4.24	0.455778	0.100083	0.444139	1
4.25	0.454558	0.100083	0.445359	1
4.26	0.453338	0.100083	0.446579	1
4.27	0.452118	0.100083	0.447799	1
4.28	0.450898	0.100083	0.449019	1
4.29	0.449678	0.100083	0.450239	1
4.3	0.448458	0.100083	0.451459	1
4.31	0.447238	0.100083	0.452679	1
4.32	0.446018	0.100083	0.453899	1
4.33	0.444798	0.100083	0.455119	1
4.34	0.443578	0.100083	0.456339	1
4.35	0.442358	0.100083	0.457559	1
4.36	0.441138	0.100083	0.458779	1
4.37	0.439918	0.100083	0.459999	1
4.38	0.438698	0.100083	0.461219	1
4.39	0.437478	0.100083	0.462439	1
4.4	0.436258	0.100083	0.463659	1
4.41	0.435038	0.100083	0.464879	1
4.42	0.433818	0.100083	0.466099	1
4.43	0.432598	0.100083	0.467319	1
4.44	0.431378	0.100083	0.468539	1
4.45	0.430158	0.100083	0.469759	1
4.46	0.428938	0.100083	0.470979	1
4.47	0.427718	0.100083	0.472199	1
4.48	0.426498	0.100083	0.473419	1
4.49	0.425278	0.100083	0.474639	1
4.5	0.424058	0.100083	0.475859	1
4.51	0.422838	0.100083	0.477079	1
4.52	0.421618	0.100083	0.478299	1
4.53	0.420398	0.100083	0.479519	1
4.54	0.419178	0.100083	0.480739	1
4.55	0.417958	0.100083	0.481959	1
4.56	0.416738	0.100083	0.483179	1
4.57	0.415518	0.100083	0.484399	1
4.58	0.414298	0.100083	0.485619	1
4.59	0.413078	0.100083	0.486839	1
4.6	0.411858	0.100083	0.488059	1
4.61	0.410638	0.100083	0.489279	1
4.62	0.409418	0.100083	0.490499	1
4.63	0.408198	0.100083	0.491719	1
4.64	0.406978	0.100083	0.492939	1
4.65	0.405758	0.100083	0.494159	1
4.66	0.404538	0.100083	0.495379	1
4.67	0.403318	0.100083	0.496599	1
4.68	0.402098	0.100083	0.497819	1
4.69	0.400878	0.100083	0.499039	1
4.7	0.399658	0.100083	0.500259	1
4.71	0.398438	0.100083	0.501479	1
4.72	0.397218	0.100083	0.502699	1
4.73	0.395998	0.100083	0.503919	1
4.74	0.394778	0.100083	0.505139	1
4.75	0.393558	0.100083	0.506359	1
4.76	0.392338	0.100083	0.507579	1
4.77	0.391118	0.100083	0.508799	1
4.78	0.389898	0.100083	0.510019	1
4.79	0.388678	0.100083	0.511239	1
4.8	0.387458	0.100083	0.512459	1
4.81	0.386238	0.100083	0.513679	1
4.82	0.385018	0.100083	0.514899	1
4.83	0.383798	0.100083	0.516119	1
4.84	0.382578	0.100083	0.517339	1
4.85	0.381358	0.100083	0.518559	1
4.86	0.380138	0.100083	0.519779	1
4.87	0.378918	0.100083	0.520999	1
4.88	0.377698	0.100083	0.522219	1
4.89	0.376478	0.100083	0.523439	1
4.9	0.375258	0.100083	0.524659	1
4.91	0.374038	0.100083	0.525879	1
4.92	0.372818	0.100083	0.527099	1
4.93	0.371598	0.100083	0.528319	1
4.94	0.370378	0.100083	0.529539	1
4.95	0.369158	0.100083	0.530759	1
4.96	0.367938	0.100083	0.531979	1
4.97	0.366718	0.100083	0.533199	1
4.98	0.365498	0.100083	0.534419	1
4.99	0.364278	0.100083	0.535639	1
5	0.363058	0.100083	0.536859	1
5.01	0.361838	0.100083	0.538079	1
5.02	0.360618	0.100083	0.539299	1
5.03	0.359398	0.100083	0.540519	1
5.04	0.358178	0.100083	0.541739	1
5.05	0.356958	0.100083	0.542959	1
5.06	0.355738	0.100083	0.544179	1
5.07	0.354518	0.100083	0.545399	1
5.08	0.353298	0.100083	0.546619	1
5.09	0.352078	0.100083	0.547839	1
5.1	0.350858	0.100083	0.549059	1
5.11	0.349638	0.100083	0.550279	1
5.12	0.348418	0.100083	0.551499	1
5.13	0.347198	0.100083	0.552719	1
5.14	0.345978	0.100083	0.553939	1
5.15	0.344758	0.100083	0.555159	1
5.16	0.343538	0.100083	0.556379	1
5.17	0.342318	0.100083	0.557599	1
5.18	0.341098	0.100083	0.558819	1
5.19	0.339878	0.100083	0.560039	1
5.2	0.338658	0.100083	0.561259	1
5.21	0.337438	0.100083	0.562479	1
5.22	0.336218	0.100083	0.563699	1
5.23	0.334998	0.100083	0.564919	1
5.24	0.333778	0.100083	0.566139	1
5.25	0.332558	0.100083	0.567359	1
5.26	0.331338	0.100083	0.568579	1
5.27	0.330118	0.100083	0.569799	1
5.28	0.328898	0.100083	0.571019	1
5.29	0.327678	0.100083	0.572239	1
5.3	0.326458	0.100083	0.573459	1
5.31	0.325238	0.100083	0.574679	1
5.32	0.324018	0.100083	0.575899	1
5.33	0.322798	0.100083	0.577119	1
5.34	0.321578	0.100083	0.578339	1
5.35	0.320358	0.100083	0.579559	1
5.36	0.319138	0.100083	0.580779	1
5.37	0.317918	0.100083	0.581999	1
5.38	0.316698	0.100083	0.583219	1
5.39	0.315478	0.100083	0.584439	1
5.4	0.314258	0.100083	0.585659	1
5.41	0.313038	0.100083	0.586879	1
5.42	0.311818	0.100083	0.588099	1
5.43	0.310598	0.100083	0.589319	1
5.44	0.309378	0.100083	0.590539	1
5.45	0.308158	0.100083	0.591759	1
5.46	0.306938	0.100083	0.592979	1
5.47	0.305718	0.100083	0.594199	1
5.48	0.304498	0.100083	0.595419	1
5.49	0.303278	0.100083	0.596639	1
5.5	0.302058	0.100083	0.597859	1
5.51	0.300838	0.100083	0.599079	1
5.52	0.299618	0.100083	0.600299	1
5.53	0.298398	0.100083	0.601519	1
5.54	0.297178	0.100083	0.602739	1
5.55	0.295958	0.100083	0.603959	1
5.56	0.294738	0.100083	0.605179	1
5.57	0.293518	0.100083	0.606399	1
5.58	0.292298	0.100083	0.607619	1
5.59	0.291078	0.100083	0.608839	1
5.6	0.289858	0.100083	0.610059	1
5.61	0.288638	0.100083	0.611279	1
5.62	0.287418	0.100083	0.612499	1
5.63	0.286198	0.100083	0.613719	1
5.64	0.284978	0.100083	0.614939	1
5.65	0.283758	0.100083	0.616159	1
5.66	0.282538	0.100083	0.617379	1
5.67	0.281318	0.100083	0.618599	1
5.68	0.280098	0.100083	0.619819	1
5.69	0.278878	0.100083	0.621039	1
5.7	0.277658	0.100083	0.622259	1
5.71	0.276438	0.100083	0.623479	1
5.72	0.275218	0.100083	0.624699	1
5.73	0.273998	0.100083	0.625919	1
5.74	0.272778	0.100083	0.627139	1
5.75	0.271558	0.100083	0.628359	1
5.76	0.270338	0.100083	0.629579	1
5.77	0.269118	0.100083	0.630799	1
5.78	0.267898	0.100083	0.632019	1
5.79	0.266678	0.100083	0.633239	1
5.8	0.265458	0.100083	0.634459	1
5.81	0.264238	0.100083	0.635679	1
5.82	0.263018	0.100083	0.636899	1
5.83	0.261798	0.100083	0.638119	1
5.84	0.260578	0.100083	0.639339	1
5.85	0.259358	0.100083	0.640559	1
5.86	0.258138	0.100083	0.641779	1
5.87	0.256918	0.100083	0.642999	1
5.88	0.255698	0.100083	0.644219	1
5.89	0.254478	0.100083	0.645439	1
5.9	0.253258	0.100083	0.646659	1
5.91	0.252038	0.100083	0.647879	1
5.92	0.250818	0.100083	0.649099	1
5.93	0.249598	0.100083	0.650319	1
5.94	0.248378	0.100083	0.651539	1
5.95	0.247158	0.100083	0.652759	1
5.96	0.245938	0.100083	0.653979	1
5.97	0.244718	0.100083	0.655199	1
5.98	0.243498	0.100083	0.656419	1
5.99	0.242278	0.100083	0.657639	1
6	0.241058	0.100083	0.658859	1
6.01	0.239838	0.100083	0.660079	1
6.02	0.238618	0.100083	0.661299	1
6.03	0.237398	0.100083	0.662519	1
6.04	0.236178	0.100083	0.663739	1
6.05	0.234958	0.100083	0.664959	1
6.06	0.233738	0.100083	0.666179	1
6.07	0.232518	0.100083	0.667399	1
6.08	0.231298	0.100083	0.668619	1
6.09	0.230078	0.100083	0.669839	1
6.1	0.228858	0.100083	0.671059	1
6.11	0.227638	0.100083	0.672279	1
6.12	0.226418	0.100083	0.673499	1
6.13	0.225198	0.100083	0.674719	1
6.14	0.223978	0.100083	0.675939	1
6.15	0.222758	0.100083	0.677159	1
6.16	0.221538	0.100083	0.678379	1
6.17	0.220318	0.100083	0.679599	1
6.18	0.219098	0.100083	0.680819	1
6.19	0.217878	0.100083	0.682039	1
6.2	0.216658	0.100083	0.683259	1
6.21	0.215438	0.100083	0.684479	1
6.22	0.214218	0.100083	0.685699	1
6.23	0.212998	0.100083	0.686919	1
6.24	0.211778	0.100083	0.688139	1
6.25	0.210558	0.100083	0.689359	1
6.26	0.209338	0.100083	0.690579	1
6.27	0.208118	0.100083	0.691799	1
6.28	0.206898	0.100083	0.693019	1
6.29	0.205678	0.100083	0.694239	1
6.3	0.204458	0.100083	0.695459	1
6.31	0.203238	0.100083	0.696679	1
6.32	0.202018	0.100083	0.697899	1
6.33	0.200798	0.100083	0.699119	1
6.34	0.199578	0.100083	0.700339	1
6.35	0.198358	0.100083	0.701559	1
6.36	0.197138	0.100083	0.702779	1
6.37	0.195918	0.100083	0.703999	1
6.38	0.194698	0.100083	0.705219	1
6.39	0.193478	0.100083	0.706439	1
6.4	0.192258	0.100083	0.707659	1
6.41	0.191038	0.100083	0.708879	1
6.42	0.189818	0.100083	0.710099	1
6.43	0.188598	0.100083	0.711319	1
6.44	0.187378	0.100083	0.712539	1
6.45	0.186158	0.100083	0.713759	1
6.46	0.184938	0.100083	0.714979	1
6.47	0.183718	0.100083	0.716199	1
6.48	0.182498	0.100083	0.717419	1
6.49	0.181278	0.100083	0.718639	1
6.5	0.180058	0.100083	0.719859	1
6.51	0.178838	0.100083	0.721079	1
6.52	0.177618	0.100083	0.722299	1
6.53	0.176398	0.100083	0.723519	1
6.54	0.175178	0.100083	0.724739	1
6.55	0.173958	0.100083	0.725959	1
6.56	0.172738	0.100083	0.727179	1
6.57	0.171518	0.100083	0.728399	1
6.58	0.170298	0.100083	0.729619	1
6.59	0.169078	0.100083	0.730839	1
6.6	0.167858	0.100083	0.732059	1
6.61	0.166638	0.100083	0.733279	1
6.62	0.165418	0.100083	0.734499	1
6.63	0.164198	0.100083	0.735719	1
6.64	0.162978	0.100083	0.736939	1
6.65	0.161758	0.100083	0.738159	1
6.66	0.160538	0.100083	0.739379	1
6.67	0.159318	0.100083	0.740599	1
6.68	0.158098	0.100083	0.741819	1
6.69	0.156878	0.100083	0.743039	1
6.7	0.155658	0.100083	0.744259	1
6.71	0.154438	0.100083	0.745479	1
6.72	0.153218	0.100083	0.746699	1
6.73	0.151998	0.100083	0.747919	1
6.74	0.150778	0.100083	0.749139	1
6.75	0.149558	0.100083	0.750359	1
6.76	0.148338	0.100083	0.751579	1
6.77	0.147118	0.100083	0.752799	1
6.78	0.145898	0.100083	0.754019	1
6.79	0.144678	0.100083	0.755239	1
6.8	0.143458	0.100083	0.756459	1
6.81	0.142238	0.100083	0.757679	1
6.82	0.141018	0.100083	0.758899	1
6.83	0.139798	0.100083	0.760119	1
6.84	0.138578	0.100083	0.761339	1
6.85	0.137358	0.100083	0.762559	1
6.86	0.136138	0.100083	0.763779	1
6.87	0.134918	0.100083	0.764999	1
6.88	0.133698	0.100083	0.766219	1
6.89	0.132478	0.100083	0.767439	1
6.9	0.131258	0.100083	0.768659	1
6.91	0.130038	0.100083	0.769879	1
6.92	0.128818	0.100083	0.771099	1
6.93	0.127598	0.100083	0.772319	1
6.94	0.126378	0.100083	0.773539	1
6.95	0.125158	0.100083	0.774759	1
6.96	0.123938	0.100083	0.775979	1
6.97	0.122718	0.100083	0.777199	1
6.98	0.121498	0.100083	0.778419	1
6.99	0.120278	0.100083	0.779639	1
7	0.119058	0.100083	0.780859	1
7.01	0.117838	0.100083	0.782079	1
7.02	0.116618	0.100083	0.783299	1
7.03	0.115398	0.100083	0.784519	1
7.04	0.114178	0.100083	0.785739	1
7.05	0.112958	0.100083	0.786959	1
7.06	0.111738	0.100083	0.788179	1
7.07	0.110518	0.100083	0.789399	1
7.08	0.109298	0.100083	0.790619	1
7.09	0.108078	0.100083	0.791839	1
7.1	0.106858	0.100083	0.793059	1
7.11	0.105638	0.100083	0.794279	1
7.12	0.104418	0.100083	0.795499	1
7.13	0.103198	0.100083	0.796719	1
7.14	0.101978	0.100083	0.797939	1
7.15	0.100758	0.100083	0.799159	1
7.16	0.099538	0.100083	0.800379	1
7.17	0.098318	0.100083	0.801599	1
7.18	0.097098	0.100083	0.802819	1
7.19	0.095878	0.100083	0.804039	1
7.2	0.094658	0.100083	0.805259	1
7.21	0.093438	0.100083	0.806479	1
7.22	0.092218	0.100083	0.807699	1
7.23	0.090998	0.100083	0.808919	1
7.24	0.089778	0.100083	0.810139	1
7.25	0.088558	0.100083	0.811359	1
7.26	0.087338	0.100083	0.812579	1
7.27	0.086118	0.100083	0.813799	1
7.28	0.084898	0.100083	0.815019	1
7.29	0.083678	0.100083	0.816239	1
7.3	0.082458	0.100083	0.817459	1
7.31	0.081238	0.100083	0.818679	1
7.32	0.080018	0.100083	0.819899	1
7.33	0.078798	0.100083	0.821119	1
7.34	0.077578	0.100083	0.822339	1
7.35	0.076358	0.100083	0.823559	1
7.36	0.075138	0.100083	0.824779	1
7.37	0.073918	0.100083	0.825999	1
7.38	0.072698	0.100083	0.827219	1
7.39	0.071478	0.100083	0.828439	1
7.4	0.070258	0.100083	0.829659	1
7.41	0.069038	0.100083	0.830879	1
7.42	0.067818	0.100083	0.832099	1
7.43	0.066598	0.100083	0.833319	1
7.44	0.065378	0.100083	0.834539	1
7.45	0.064158	0.100083	0.835759	1
7.46	0.062938	0.100083	0.836979	1
7.47	0.061718	0.100083	0.838199	1
7.48	0.060498	0.100083	0.839419	1
7.49	0.059278	0.100083	0.840639	1
7.5	0.058058	0.100083	0.841859	1
7.51	0.056838	0.100083	0.843079	1
7.52	0.055618	0.100083	0.844299	1
7.53	0.054398	0.100083	0.845519	1
7.54	0.053178	0.100083	0.846739	1
7.55	0.051958	0.100083	0.847959	1
7.56	0.050738	0.100083	0.849179	1
7.57	0.049518	0.100083	0.850399	1
7.58	0.048298	0.100083	0.851619	1
7.59	0.047078	0.100083	0.852839	1
7.6	0.045858	0.100083	0.854059	1
7.61	0.044638	0.100083	0.855279	1
7.62	0.043418	0.100083	0.856499	1
7.63	0.042198	0.100083	0.857719	1
7.64	0.040978	0.100083	0.858939	1
7.65	0.039758	0.100083	0.860159	1
7.66	0.038538	0.100083	0.861379	1
7.67	0.037318	0.100083	0.862599	1
7.68	0.036098	0.100083	0.863819	1
7.69	0.034878	0.100083	0.865039	1
7.7	0.033658	0.100083	0.866259	1
7.71	0.032438	0.100083	0.867479	1
7.72	0.031218	0.100083	0.868699	1
7.73	0.029998	0.100083	0.869919	1
7.74	0.028778	0.100083	0.871139	1
7.75	0.027558	0.100083	0.872359	1
7.76	0.026338	0.100083	0.873579	1
7.77	0.025118	0.100083	0.874799	1
7.78	0.023898	0.100083	0.876019	1
7.79	0.022678	0.100083	0.877239	1
7.8	0.021458	0.100083	0.878459	1
7.81	0.020238	0.100083	0.879679	1
7.82	0.019018	0.100083	0.880899	1
7.83	0.017798	0.100083	0.882119	1
7.84	0.016578	0.100083	0.883339	1
7.85	0.015358	0.100083	0.884559	1
7.86	0.014138	0.100083	0.885779	1
7.87	0.012918	0.100083	0.886999	1
7.88	0.011698	0.100083	0.888219	1
7.89	0.010478	0.100083	0.889439	1
7.9	0.00925802	0.100083	0.890659	1
7.91	0.00803802	0.100083	0.891879	1
7.92	0.00681802	0.100083	0.893099	1
7.93	0.00559802	0.100083	0.894319	1
7.94	0.00437802	0.100083	0.895539	1
7.95	0.00315802	0.100083	0.896759	1
7.96	0.00193802	0.100083	0.897979	1
7.97	0.00071802	0.100083	0.899199	1
7.98	0	0.0996099	0.90039	1
7.99	0	0.0984699	0.90153	1
8	0	0.097343	0.902657	1
8.01	0	0.096229	0.903771	1
8.02	0	0.0951278	0.904872	1
8.03	0	0.0940392	0.905961	1
8.04	0	0.092963	0.907037	1
8.05	0	0.0918991	0.908101	1
8.06	0	0.0908474	0.909153	1
8.07	0	0.0898077	0.910192	1
8.08	0	0.08878	0.91122	1
8.09	0	0.087764	0.912236	1
8.1	0	0.0867596	0.91324	1
8.11	0	0.0857667	0.914233	1
8.12	0	0.0847852	0.915215	1
8.13	0	0.0838149	0.916185	1
8.14	0	0.0828558	0.917144	1
8.15	0	0.0819076	0.918092	1
8.16	0	0.0809702	0.91903	1
8.17	0	0.0800436	0.919956	1
8.18	0	0.0791276	0.920872	1
8.19	0	0.078222	0.921778	1
8.2	0	0.0773268	0.922673	1
8.21	0	0.0764419	0.923558	1
8.22	0	0.0755671	0.924433	1
8.23	0	0.0747023	0.925298	1
8.24	0	0.0738474	0.926153	1
8.25	0	0.0730023	0.926998	1
8.26	0	0.0721669	0.927833	1
8.27	0	0.071341	0.928659	1
8.28	0	0.0705246	0.929475	1
8.29	0	0.0697175	0.930283	1
8.3	0	0.0689196	0.93108	1
8.31	0	0.0681309	0.931869	1
8.32	0	0.0673512	0.932649	1
8.33	0	0.0665805	0.93342	1
8.34	0	0.0658185	0.934181	1
8.35	0	0.0650653	0.934935	1
8.36	0	0.0643207	0.935679	1
8.37	0	0.0635846	0.936415	1
8.38	0	0.0628569	0.937143	1
8.39	0	0.0621376	0.937862	1
8.4	0	0.0614265	0.938574	1
8.41	0	0.0607235	0.939276	1
8.42	0	0.0600286	0.939971	1
8.43	0	0.0593416	0.940658	1
8.44	0	0.0586625	0.941337	1
8.45	0	0.0579912	0.942009	1
8.46	0	0.0573275	0.942672	1
8.47	0	0.0566715	0.943329	1
8.48	0	0.0560229	0.943977	1
8.49	0	0.0553818	0.944618	1
8.5	0	0.054748	0.945252	1
8.51	0	0.0541215	0.945879	1
8.52	0	0.0535021	0.946498	1
8.53	0	0.0528898	0.94711	1
8.54	0	0.0522846	0.947715	1
8.55	0	0.0516862	0.948314	1
8.56	0	0.0510947	0.948905	1
8.57	0	0.05051	0.94949	1
8.58	0	0.049932	0.950068	1
8.59	0	0.0493605	0.950639	1
8.6	0	0.0487957	0.951204	1
8.61	0	0.0482372	0.951763	1
8.62	0	0.0476852	0.952315	1
8.63	0	0.0471395	0.952861	1
8.64	0	0.0466	0.9534	1
8.65	0	0.0460667	0.953933	1
8.66	0	0.0455396	0.95446	1
8.67	0	0.0450184	0.954982	1
8.68	0	0.0445032	0.955497	1
8.69	0	0.0439939	0.956006	1
8.7	0	0.0434904	0.95651	1
8.71	0	0.0429927	0.957007	1
8.72	0	0.0425007	0.957499	1
8.73	0	0.0420143	0.957986	1
8.74	0	0.0415335	0.958466	1
8.75	0	0.0410582	0.958942	1
8.76	0	0.0405884	0.959412	1
8.77	0	0.0401239	0.959876	1
8.78	0	0.0396647	0.960335	1
8.79	0	0.0392108	0.960789	1
8.8	0	0.038762	0.961238	1
8.81	0	0.0383184	0.961682	1
8.82	0	0.0378799	0.96212	1
8.83	0	0.0374464	0.962554	1
8.84	0	0.0370179	0.962982	1
8.85	0	0.0365943	0.963406	1
8.86	0	0.0361755	0.963825	1
8.87	0	0.0357615	0.964239	1
8.88	0	0.0353522	0.964648	1
8.89	0	0.0349476	0.965052	1
8.9	0	0.0345477	0.965452	1
8.91	0	0.0341523	0.965848	1
8.92	0	0.0337615	0.966238	1
8.93	0	0.0333751	0.966625	1
8.94	0	0.0329932	0.967007	1
8.95	0	0.0326156	0.967384	1
8.96	0	0.0322424	0.967758	1
8.97	0	0.0318734	0.968127	1
8.98	0	0.0315086	0.968491	1
8.99	0	0.031148	0.968852	1
9	0	0.0307916	0.969208	1
9.01	0	0.0304392	0.969561	1
9.02	0	0.0300909	0.969909	1
9.03	0	0.0297465	0.970254	1
9.04	0	0.0294061	0.970594	1
9.05	0	0.0290695	0.97093	1
9.06	0	0.0287369	0.971263	1
9.07	0	0.028408	0.971592	1
9.08	0	0.0280829	0.971917	1
9.09	0	0.0277615	0.972238	1
9.1	0	0.0274438	0.972556	1
9.11	0	0.0271298	0.97287	1
9.12	0	0.0268193	0.973181	1
9.13	0	0.0265124	0.973488	1
9.14	0	0.026209	0.973791	1
9.15	0	0.025909	0.974091	1
9.16	0	0.0256125	0.974387	1
9.17	0	0.0253194	0.974681	1
9.18	0	0.0250297	0.97497	1
9.19	0	0.0247432	0.975257	1
9.2	0	0.0244601	0.97554	1
9.21	0	0.0241801	0.97582	1
9.22	0	0.0239034	0.976097	1
9.23	0	0.0236299	0.97637	1
9.24	0	0.0233594	0.976641	1
9.25	0	0.0230921	0.976908	1
9.26	0	0.0228278	0.977172	1
9.27	0	0.0225666	0.977433	1
9.28	0	0.0223084	0.977692	1
9.29	0	0.0220531	0.977947	1
9.3	0	0.0218007	0.978199	1
9.31	0	0.0215512	0.978449	1
9.32	0	0.0213046	0.978695	1
9.33	0	0.0210608	0.978939	1
9.34	0	0.0208197	0.97918	1
9.35	0	0.0205815	0.979419	1
9.36	0	0.0203459	0.979654	1
9.37	0	0.0201131	0.979887	1
9.38	0	0.0198829	0.980117	1
9.39	0	0.0196554	0.980345	1
9.4	0	0.0194304	0.98057	1
9.41	0	0.0192081	0.980792	1
9.42	0	0.0189883	0.981012	1
9.43	0	0.018771	0.981229	1
9.44	0	0.0185561	0.981444	1
9.45	0	0.0183438	0.981656	1
9.46	0	0.0181339	0.981866	1
9.47	0	0.0179263	0.982074	1
9.48	0	0.0177212	0.982279	1
9.49	0	0.0175184	0.982482	1
9.5	0	0.0173179	0.982682	1
9.51	0	0.0171197	0.98288	1
9.52	0	0.0169238	0.983076	1
9.53	0	0.0167301	0.98327	1
9.54	0	0.0165387	0.983461	1
9.55	0	0.0163494	0.983651	1
9.56	0	0.0161623	0.983838	1
9.57	0	0.0159773	0.984023	1
9.58	0	0.0157945	0.984206	1
9.59	0	0.0156137	0.984386	1
9.6	0	0.0154351	0.984565	1
9.61	0	0.0152584	0.984742	1
9.62	0	0.0150838	0.984916	1
9.63	0	0.0149112	0.985089	1
9.64	0	0.0147405	0.985259	1
9.65	0	0.0145718	0.985428	1
9.66	0	0.0144051	0.985595	1
9.67	0	0.0142402	0.98576	1
9.68	0	0.0140773	0.985923	1
9.69	0	0.0139162	0.986084	1
9.7	0	0.0137569	0.986243	1
9.71	0	0.0135995	0.986401	1
9.72	0	0.0134438	0.986556	1
9.73	0	0.01329	0.98671	1
9.74	0	0.0131379	0.986862	1
9.75	0	0.0129875	0.987012	1
9.76	0	0.0128389	0.987161	1
9.77	0	0.012692	0.987308	1
9.78	0	0.0125467	0.987453	1
9.79	0	0.0124032	0.987597	1
9.8	0	0.0122612	0.987739	1
9.81	0	0.0121209	0.987879	1
9.82	0	0.0119822	0.988018	1
9.83	0	0.0118451	0.988155	1
9.84	0	0.0117095	0.98829	1
9.85	0	0.0115755	0.988424	1
9.86	0	0.011443	0.988557	1
9.87	0	0.0113121	0.988688	1
9.88	0	0.0111826	0.988817	1
9.89	0	0.0110547	0.988945	1
9.9	0	0.0109281	0.989072	1
9.91	0	0.0108031	0.989197	1
9.92	0	0.0106794	0.989321	1
9.93	0	0.0105572	0.989443	1
9.94	0	0.0104364	0.989564	1
9.95	0	0.010317	0.989683	1
9.96	0	0.0101989	0.989801	1
9.97	0	0.0100822	0.989918	1
9.98	0	0.00996682	0.990033	1
9.99	0	0.00985276	0.990147	1
10	0	0.00974	0.99026	1

## Sheet: Max capacity model with PTC
MAXIMUM CAPACITY MODEL WITH PEDIATRIC TRAUMA CENTER
This worksheet demonstrates the model described in RESULTS, section III of the main text.
Inputs (which can be changed by the user) are bolded in the blue box. Note that k and k cannot be changed manually, but rather are the sum of the previous two cells in their respective rows.
Constants needed for calculations, which are parameterized by the inputs, are labeled in the green box. Output timescales and boundary conditions are labeled in the orange box.
The derivation only is valid when the pediatric center is slower, in terms of reaching its maximum capacity, than the adult center. This is true only when kpdp ≤ kpda; in other words, the user cannot set
cell B25 to be larger than A25, or meaningless results occur. In addition, t99 cannot be evaluated analytically for this model. Instead, the Excel worksheet function LOOKUP is used to estimate the time
in column A at which column E is 0.99.
The chart at lower right displays the pediatric surge, pediatric patients admitted to the adult center, pediatric patients admitted to the PTC, and discharged patients in blue, red, green,
and orange curves as a function of time in days, respectively. See text for details.
Note that this spreadsheet only extends out to t = 10 days, and if the rate constants are required to be sufficiently slow such that t99 > 10, the user will have to extend the time in column A and the
calculations in columns B through F out to an appropriate value by autofilling the cells in those columns downward, and changing the data ranges in the chart.
INPUT PARAMETERS				OUTPUTS
Rate Constants (day -1)				Timescales (days)
kpaa	kpap	k		t1a	t1p	t2	t99
0.3	0.6	0.9		1.17783	1.22489	4.94643	9.76
kpda'	kpdp'	k		BOUNDARY CONDITIONS (dimensionless)
0.04	0.05	0.09		A	B	C	D
kpda	kpdp			0.346439	0.334939	0.129915	0.267951
0.8	0.75			E	F	G	H
				0.255858	0.267195	0.602134	0.267788
CONSTANTS (Dimensionless)
a	b	g
0.413106	-1.3313	1.65242
t (days)	Ps(t)	Paa(t)	Pap(t)	Pd(t)	SUM
0	1	0	0	-8.88178e-16	1
0.01	0.99104	0.00297461	0.0059507	3.43088e-05	1
0.02	0.982161	0.00589886	0.0118036	0.000136476	1
0.03	0.973361	0.0087734	0.01756	0.000305371	1
0.04	0.96464	0.0115989	0.023221	0.00053988	1
0.05	0.955997	0.0143759	0.0287877	0.000838903	1
0.06	0.947432	0.017105	0.0342615	0.00120135	1
0.07	0.938943	0.019787	0.0396434	0.00162615	1
0.08	0.930531	0.0224223	0.0449346	0.00211224	1
0.09	0.922194	0.0250116	0.0501361	0.00265858	1
0.1	0.913931	0.0275555	0.0552492	0.00326413	1
0.11	0.905743	0.0300545	0.0602749	0.00392787	1
0.12	0.897628	0.0325093	0.0652144	0.00464879	1
0.13	0.889585	0.0349203	0.0700686	0.0054259	1
0.14	0.881615	0.0372882	0.0748387	0.00625822	1
0.15	0.873716	0.0396136	0.0795257	0.00714477	1
0.16	0.865888	0.0418969	0.0841308	0.0080846	1
0.17	0.85813	0.0441387	0.0886548	0.00907677	1
0.18	0.850441	0.0463396	0.0930988	0.0101203	1
0.19	0.842822	0.0485001	0.0974639	0.0112144	1
0.2	0.83527	0.0506207	0.101751	0.012358	1
0.21	0.827787	0.052702	0.105961	0.0135503	1
0.22	0.82037	0.0547444	0.110095	0.0147904	1
0.23	0.81302	0.0567485	0.114155	0.0160773	1
0.24	0.805735	0.0587147	0.11814	0.0174104	1
0.25	0.798516	0.0606436	0.122052	0.0187886	1
0.26	0.791362	0.0625357	0.125891	0.0202112	1
0.27	0.784272	0.0643914	0.12966	0.0216772	1
0.28	0.777245	0.0662112	0.133358	0.023186	1
0.29	0.770281	0.0679956	0.136987	0.0247367	1
0.3	0.763379	0.0697451	0.140547	0.0263285	1
0.31	0.75654	0.0714601	0.144039	0.0279606	1
0.32	0.749762	0.0731411	0.147465	0.0296322	1
0.33	0.743044	0.0747886	0.150825	0.0313426	1
0.34	0.736387	0.0764029	0.15412	0.0330909	1
0.35	0.729789	0.0779846	0.15735	0.0348766	1
0.36	0.72325	0.079534	0.160517	0.0366987	1
0.37	0.71677	0.0810517	0.163621	0.0385566	1
0.38	0.710348	0.082538	0.166664	0.0404496	1
0.39	0.703984	0.0839933	0.169646	0.042377	1
0.4	0.697676	0.0854181	0.172568	0.044338	1
0.41	0.691425	0.0868128	0.17543	0.0463319	1
0.42	0.685231	0.0881778	0.178233	0.0483582	1
0.43	0.679091	0.0895135	0.180979	0.0504161	1
0.44	0.673007	0.0908203	0.183668	0.0525049	1
0.45	0.666977	0.0920985	0.186301	0.054624	1
0.46	0.661001	0.0933487	0.188878	0.0567727	1
0.47	0.655079	0.0945711	0.1914	0.0589505	1
0.48	0.649209	0.0957662	0.193868	0.0611567	1
0.49	0.643393	0.0969342	0.196282	0.0633906	1
0.5	0.637628	0.0980757	0.198645	0.0656517	1
0.51	0.631915	0.0991909	0.200955	0.0679393	1
0.52	0.626254	0.10028	0.203213	0.0702528	1
0.53	0.620643	0.101344	0.205422	0.0725918	1
0.54	0.615082	0.102383	0.20758	0.0749555	1
0.55	0.609571	0.103397	0.209689	0.0773434	1
0.56	0.604109	0.104386	0.21175	0.079755	1
0.57	0.598697	0.105351	0.213762	0.0821896	1
0.58	0.593333	0.106293	0.215728	0.0846468	1
0.59	0.588017	0.107211	0.217647	0.0871261	1
0.6	0.582748	0.108105	0.21952	0.0896267	1
0.61	0.577527	0.108977	0.221347	0.0921484	1
0.62	0.572353	0.109827	0.22313	0.0946904	1
0.63	0.567225	0.110654	0.224869	0.0972524	1
0.64	0.562142	0.11146	0.226564	0.0998337	1
0.65	0.557106	0.112244	0.228216	0.102434	1
0.66	0.552114	0.113007	0.229826	0.105053	1
0.67	0.547168	0.113749	0.231394	0.107689	1
0.68	0.542265	0.11447	0.232921	0.110343	1
0.69	0.537407	0.115171	0.234408	0.113015	1
0.7	0.532592	0.115852	0.235854	0.115702	1
0.71	0.52782	0.116513	0.237261	0.118406	1
0.72	0.523091	0.117155	0.238629	0.121125	1
0.73	0.518404	0.117777	0.239959	0.12386	1
0.74	0.51376	0.118381	0.241251	0.126609	1
0.75	0.509156	0.118966	0.242506	0.129372	1
0.76	0.504595	0.119532	0.243723	0.13215	1
0.77	0.500074	0.120081	0.244905	0.134941	1
0.78	0.495593	0.120611	0.246051	0.137744	1
0.79	0.491153	0.121125	0.247162	0.140561	1
0.8	0.486752	0.121621	0.248238	0.14339	1
0.81	0.482391	0.122099	0.249279	0.14623	1
0.82	0.478069	0.122561	0.250287	0.149082	1
0.83	0.473786	0.123007	0.251262	0.151945	1
0.84	0.469541	0.123436	0.252204	0.154819	1
0.85	0.465334	0.123849	0.253113	0.157703	1
0.86	0.461165	0.124247	0.253991	0.160597	1
0.87	0.457033	0.124628	0.254838	0.163501	1
0.88	0.452938	0.124995	0.255653	0.166414	1
0.89	0.44888	0.125346	0.256438	0.169336	1
0.9	0.444858	0.125683	0.257193	0.172266	1
0.91	0.440872	0.126004	0.257919	0.175204	1
0.92	0.436922	0.126312	0.258615	0.178151	1
0.93	0.433008	0.126605	0.259283	0.181105	1
0.94	0.429128	0.126884	0.259922	0.184066	1
0.95	0.425283	0.12715	0.260534	0.187033	1
0.96	0.421473	0.127402	0.261118	0.190008	1
0.97	0.417697	0.12764	0.261675	0.192988	1
0.98	0.413954	0.127866	0.262205	0.195975	1
0.99	0.410245	0.128078	0.262709	0.198967	1
1	0.40657	0.128278	0.263188	0.201965	1
1.01	0.402927	0.128465	0.26364	0.204967	1
1.02	0.399317	0.12864	0.264068	0.207975	1
1.03	0.395739	0.128803	0.264471	0.210987	1
1.04	0.392193	0.128954	0.26485	0.214003	1
1.05	0.38868	0.129093	0.265205	0.217023	1
1.06	0.385197	0.12922	0.265536	0.220046	1
1.07	0.381746	0.129337	0.265844	0.223073	1
1.08	0.378326	0.129442	0.26613	0.226103	1
1.09	0.374936	0.129536	0.266393	0.229136	1
1.1	0.371577	0.129619	0.266633	0.232171	1
1.11	0.368248	0.129691	0.266852	0.235209	1
1.12	0.364948	0.129753	0.26705	0.238249	1
1.13	0.361678	0.129805	0.267226	0.241291	1
1.14	0.358438	0.129846	0.267381	0.244334	1
1.15	0.355226	0.129878	0.267516	0.247379	1
1.16	0.352044	0.1299	0.267631	0.250425	1
1.17	0.34889	0.129912	0.267727	0.253472	1
1.18	0.345902	0.129915	0.267802	0.256381	1
1.19	0.343434	0.129915	0.267862	0.25879	1
1.2	0.340981	0.129915	0.267906	0.261199	1
1.21	0.338542	0.129915	0.267935	0.263608	1
1.22	0.336118	0.129915	0.267949	0.266018	1
1.23	0.334479	0.129915	0.267951	0.267655	1
1.24	0.333579	0.129915	0.267951	0.268555	1
1.25	0.332679	0.129915	0.267951	0.269455	1
1.26	0.331779	0.129915	0.267951	0.270355	1
1.27	0.330879	0.129915	0.267951	0.271255	1
1.28	0.329979	0.129915	0.267951	0.272155	1
1.29	0.329079	0.129915	0.267951	0.273055	1
1.3	0.328179	0.129915	0.267951	0.273955	1
1.31	0.327279	0.129915	0.267951	0.274855	1
1.32	0.326379	0.129915	0.267951	0.275755	1
1.33	0.325479	0.129915	0.267951	0.276655	1
1.34	0.324579	0.129915	0.267951	0.277555	1
1.35	0.323679	0.129915	0.267951	0.278455	1
1.36	0.322779	0.129915	0.267951	0.279355	1
1.37	0.321879	0.129915	0.267951	0.280255	1
1.38	0.320979	0.129915	0.267951	0.281155	1
1.39	0.320079	0.129915	0.267951	0.282055	1
1.4	0.319179	0.129915	0.267951	0.282955	1
1.41	0.318279	0.129915	0.267951	0.283855	1
1.42	0.317379	0.129915	0.267951	0.284755	1
1.43	0.316479	0.129915	0.267951	0.285655	1
1.44	0.315579	0.129915	0.267951	0.286555	1
1.45	0.314679	0.129915	0.267951	0.287455	1
1.46	0.313779	0.129915	0.267951	0.288355	1
1.47	0.312879	0.129915	0.267951	0.289255	1
1.48	0.311979	0.129915	0.267951	0.290155	1
1.49	0.311079	0.129915	0.267951	0.291055	1
1.5	0.310179	0.129915	0.267951	0.291955	1
1.51	0.309279	0.129915	0.267951	0.292855	1
1.52	0.308379	0.129915	0.267951	0.293755	1
1.53	0.307479	0.129915	0.267951	0.294655	1
1.54	0.306579	0.129915	0.267951	0.295555	1
1.55	0.305679	0.129915	0.267951	0.296455	1
1.56	0.304779	0.129915	0.267951	0.297355	1
1.57	0.303879	0.129915	0.267951	0.298255	1
1.58	0.302979	0.129915	0.267951	0.299155	1
1.59	0.302079	0.129915	0.267951	0.300055	1
1.6	0.301179	0.129915	0.267951	0.300955	1
1.61	0.300279	0.129915	0.267951	0.301855	1
1.62	0.299379	0.129915	0.267951	0.302755	1
1.63	0.298479	0.129915	0.267951	0.303655	1
1.64	0.297579	0.129915	0.267951	0.304555	1
1.65	0.296679	0.129915	0.267951	0.305455	1
1.66	0.295779	0.129915	0.267951	0.306355	1
1.67	0.294879	0.129915	0.267951	0.307255	1
1.68	0.293979	0.129915	0.267951	0.308155	1
1.69	0.293079	0.129915	0.267951	0.309055	1
1.7	0.292179	0.129915	0.267951	0.309955	1
1.71	0.291279	0.129915	0.267951	0.310855	1
1.72	0.290379	0.129915	0.267951	0.311755	1
1.73	0.289479	0.129915	0.267951	0.312655	1
1.74	0.288579	0.129915	0.267951	0.313555	1
1.75	0.287679	0.129915	0.267951	0.314455	1
1.76	0.286779	0.129915	0.267951	0.315355	1
1.77	0.285879	0.129915	0.267951	0.316255	1
1.78	0.284979	0.129915	0.267951	0.317155	1
1.79	0.284079	0.129915	0.267951	0.318055	1
1.8	0.283179	0.129915	0.267951	0.318955	1
1.81	0.282279	0.129915	0.267951	0.319855	1
1.82	0.281379	0.129915	0.267951	0.320755	1
1.83	0.280479	0.129915	0.267951	0.321655	1
1.84	0.279579	0.129915	0.267951	0.322555	1
1.85	0.278679	0.129915	0.267951	0.323455	1
1.86	0.277779	0.129915	0.267951	0.324355	1
1.87	0.276879	0.129915	0.267951	0.325255	1
1.88	0.275979	0.129915	0.267951	0.326155	1
1.89	0.275079	0.129915	0.267951	0.327055	1
1.9	0.274179	0.129915	0.267951	0.327955	1
1.91	0.273279	0.129915	0.267951	0.328855	1
1.92	0.272379	0.129915	0.267951	0.329755	1
1.93	0.271479	0.129915	0.267951	0.330655	1
1.94	0.270579	0.129915	0.267951	0.331555	1
1.95	0.269679	0.129915	0.267951	0.332455	1
1.96	0.268779	0.129915	0.267951	0.333355	1
1.97	0.267879	0.129915	0.267951	0.334255	1
1.98	0.266979	0.129915	0.267951	0.335155	1
1.99	0.266079	0.129915	0.267951	0.336055	1
2	0.265179	0.129915	0.267951	0.336955	1
2.01	0.264279	0.129915	0.267951	0.337855	1
2.02	0.263379	0.129915	0.267951	0.338755	1
2.03	0.262479	0.129915	0.267951	0.339655	1
2.04	0.261579	0.129915	0.267951	0.340555	1
2.05	0.260679	0.129915	0.267951	0.341455	1
2.06	0.259779	0.129915	0.267951	0.342355	1
2.07	0.258879	0.129915	0.267951	0.343255	1
2.08	0.257979	0.129915	0.267951	0.344155	1
2.09	0.257079	0.129915	0.267951	0.345055	1
2.1	0.256179	0.129915	0.267951	0.345955	1
2.11	0.255279	0.129915	0.267951	0.346855	1
2.12	0.254379	0.129915	0.267951	0.347755	1
2.13	0.253479	0.129915	0.267951	0.348655	1
2.14	0.252579	0.129915	0.267951	0.349555	1
2.15	0.251679	0.129915	0.267951	0.350455	1
2.16	0.250779	0.129915	0.267951	0.351355	1
2.17	0.249879	0.129915	0.267951	0.352255	1
2.18	0.248979	0.129915	0.267951	0.353155	1
2.19	0.248079	0.129915	0.267951	0.354055	1
2.2	0.247179	0.129915	0.267951	0.354955	1
2.21	0.246279	0.129915	0.267951	0.355855	1
2.22	0.245379	0.129915	0.267951	0.356755	1
2.23	0.244479	0.129915	0.267951	0.357655	1
2.24	0.243579	0.129915	0.267951	0.358555	1
2.25	0.242679	0.129915	0.267951	0.359455	1
2.26	0.241779	0.129915	0.267951	0.360355	1
2.27	0.240879	0.129915	0.267951	0.361255	1
2.28	0.239979	0.129915	0.267951	0.362155	1
2.29	0.239079	0.129915	0.267951	0.363055	1
2.3	0.238179	0.129915	0.267951	0.363955	1
2.31	0.237279	0.129915	0.267951	0.364855	1
2.32	0.236379	0.129915	0.267951	0.365755	1
2.33	0.235479	0.129915	0.267951	0.366655	1
2.34	0.234579	0.129915	0.267951	0.367555	1
2.35	0.233679	0.129915	0.267951	0.368455	1
2.36	0.232779	0.129915	0.267951	0.369355	1
2.37	0.231879	0.129915	0.267951	0.370255	1
2.38	0.230979	0.129915	0.267951	0.371155	1
2.39	0.230079	0.129915	0.267951	0.372055	1
2.4	0.229179	0.129915	0.267951	0.372955	1
2.41	0.228279	0.129915	0.267951	0.373855	1
2.42	0.227379	0.129915	0.267951	0.374755	1
2.43	0.226479	0.129915	0.267951	0.375655	1
2.44	0.225579	0.129915	0.267951	0.376555	1
2.45	0.224679	0.129915	0.267951	0.377455	1
2.46	0.223779	0.129915	0.267951	0.378355	1
2.47	0.222879	0.129915	0.267951	0.379255	1
2.48	0.221979	0.129915	0.267951	0.380155	1
2.49	0.221079	0.129915	0.267951	0.381055	1
2.5	0.220179	0.129915	0.267951	0.381955	1
2.51	0.219279	0.129915	0.267951	0.382855	1
2.52	0.218379	0.129915	0.267951	0.383755	1
2.53	0.217479	0.129915	0.267951	0.384655	1
2.54	0.216579	0.129915	0.267951	0.385555	1
2.55	0.215679	0.129915	0.267951	0.386455	1
2.56	0.214779	0.129915	0.267951	0.387355	1
2.57	0.213879	0.129915	0.267951	0.388255	1
2.58	0.212979	0.129915	0.267951	0.389155	1
2.59	0.212079	0.129915	0.267951	0.390055	1
2.6	0.211179	0.129915	0.267951	0.390955	1
2.61	0.210279	0.129915	0.267951	0.391855	1
2.62	0.209379	0.129915	0.267951	0.392755	1
2.63	0.208479	0.129915	0.267951	0.393655	1
2.64	0.207579	0.129915	0.267951	0.394555	1
2.65	0.206679	0.129915	0.267951	0.395455	1
2.66	0.205779	0.129915	0.267951	0.396355	1
2.67	0.204879	0.129915	0.267951	0.397255	1
2.68	0.203979	0.129915	0.267951	0.398155	1
2.69	0.203079	0.129915	0.267951	0.399055	1
2.7	0.202179	0.129915	0.267951	0.399955	1
2.71	0.201279	0.129915	0.267951	0.400855	1
2.72	0.200379	0.129915	0.267951	0.401755	1
2.73	0.199479	0.129915	0.267951	0.402655	1
2.74	0.198579	0.129915	0.267951	0.403555	1
2.75	0.197679	0.129915	0.267951	0.404455	1
2.76	0.196779	0.129915	0.267951	0.405355	1
2.77	0.195879	0.129915	0.267951	0.406255	1
2.78	0.194979	0.129915	0.267951	0.407155	1
2.79	0.194079	0.129915	0.267951	0.408055	1
2.8	0.193179	0.129915	0.267951	0.408955	1
2.81	0.192279	0.129915	0.267951	0.409855	1
2.82	0.191379	0.129915	0.267951	0.410755	1
2.83	0.190479	0.129915	0.267951	0.411655	1
2.84	0.189579	0.129915	0.267951	0.412555	1
2.85	0.188679	0.129915	0.267951	0.413455	1
2.86	0.187779	0.129915	0.267951	0.414355	1
2.87	0.186879	0.129915	0.267951	0.415255	1
2.88	0.185979	0.129915	0.267951	0.416155	1
2.89	0.185079	0.129915	0.267951	0.417055	1
2.9	0.184179	0.129915	0.267951	0.417955	1
2.91	0.183279	0.129915	0.267951	0.418855	1
2.92	0.182379	0.129915	0.267951	0.419755	1
2.93	0.181479	0.129915	0.267951	0.420655	1
2.94	0.180579	0.129915	0.267951	0.421555	1
2.95	0.179679	0.129915	0.267951	0.422455	1
2.96	0.178779	0.129915	0.267951	0.423355	1
2.97	0.177879	0.129915	0.267951	0.424255	1
2.98	0.176979	0.129915	0.267951	0.425155	1
2.99	0.176079	0.129915	0.267951	0.426055	1
3	0.175179	0.129915	0.267951	0.426955	1
3.01	0.174279	0.129915	0.267951	0.427855	1
3.02	0.173379	0.129915	0.267951	0.428755	1
3.03	0.172479	0.129915	0.267951	0.429655	1
3.04	0.171579	0.129915	0.267951	0.430555	1
3.05	0.170679	0.129915	0.267951	0.431455	1
3.06	0.169779	0.129915	0.267951	0.432355	1
3.07	0.168879	0.129915	0.267951	0.433255	1
3.08	0.167979	0.129915	0.267951	0.434155	1
3.09	0.167079	0.129915	0.267951	0.435055	1
3.1	0.166179	0.129915	0.267951	0.435955	1
3.11	0.165279	0.129915	0.267951	0.436855	1
3.12	0.164379	0.129915	0.267951	0.437755	1
3.13	0.163479	0.129915	0.267951	0.438655	1
3.14	0.162579	0.129915	0.267951	0.439555	1
3.15	0.161679	0.129915	0.267951	0.440455	1
3.16	0.160779	0.129915	0.267951	0.441355	1
3.17	0.159879	0.129915	0.267951	0.442255	1
3.18	0.158979	0.129915	0.267951	0.443155	1
3.19	0.158079	0.129915	0.267951	0.444055	1
3.2	0.157179	0.129915	0.267951	0.444955	1
3.21	0.156279	0.129915	0.267951	0.445855	1
3.22	0.155379	0.129915	0.267951	0.446755	1
3.23	0.154479	0.129915	0.267951	0.447655	1
3.24	0.153579	0.129915	0.267951	0.448555	1
3.25	0.152679	0.129915	0.267951	0.449455	1
3.26	0.151779	0.129915	0.267951	0.450355	1
3.27	0.150879	0.129915	0.267951	0.451255	1
3.28	0.149979	0.129915	0.267951	0.452155	1
3.29	0.149079	0.129915	0.267951	0.453055	1
3.3	0.148179	0.129915	0.267951	0.453955	1
3.31	0.147279	0.129915	0.267951	0.454855	1
3.32	0.146379	0.129915	0.267951	0.455755	1
3.33	0.145479	0.129915	0.267951	0.456655	1
3.34	0.144579	0.129915	0.267951	0.457555	1
3.35	0.143679	0.129915	0.267951	0.458455	1
3.36	0.142779	0.129915	0.267951	0.459355	1
3.37	0.141879	0.129915	0.267951	0.460255	1
3.38	0.140979	0.129915	0.267951	0.461155	1
3.39	0.140079	0.129915	0.267951	0.462055	1
3.4	0.139179	0.129915	0.267951	0.462955	1
3.41	0.138279	0.129915	0.267951	0.463855	1
3.42	0.137379	0.129915	0.267951	0.464755	1
3.43	0.136479	0.129915	0.267951	0.465655	1
3.44	0.135579	0.129915	0.267951	0.466555	1
3.45	0.134679	0.129915	0.267951	0.467455	1
3.46	0.133779	0.129915	0.267951	0.468355	1
3.47	0.132879	0.129915	0.267951	0.469255	1
3.48	0.131979	0.129915	0.267951	0.470155	1
3.49	0.131079	0.129915	0.267951	0.471055	1
3.5	0.130179	0.129915	0.267951	0.471955	1
3.51	0.129279	0.129915	0.267951	0.472855	1
3.52	0.128379	0.129915	0.267951	0.473755	1
3.53	0.127479	0.129915	0.267951	0.474655	1
3.54	0.126579	0.129915	0.267951	0.475555	1
3.55	0.125679	0.129915	0.267951	0.476455	1
3.56	0.124779	0.129915	0.267951	0.477355	1
3.57	0.123879	0.129915	0.267951	0.478255	1
3.58	0.122979	0.129915	0.267951	0.479155	1
3.59	0.122079	0.129915	0.267951	0.480055	1
3.6	0.121179	0.129915	0.267951	0.480955	1
3.61	0.120279	0.129915	0.267951	0.481855	1
3.62	0.119379	0.129915	0.267951	0.482755	1
3.63	0.118479	0.129915	0.267951	0.483655	1
3.64	0.117579	0.129915	0.267951	0.484555	1
3.65	0.116679	0.129915	0.267951	0.485455	1
3.66	0.115779	0.129915	0.267951	0.486355	1
3.67	0.114879	0.129915	0.267951	0.487255	1
3.68	0.113979	0.129915	0.267951	0.488155	1
3.69	0.113079	0.129915	0.267951	0.489055	1
3.7	0.112179	0.129915	0.267951	0.489955	1
3.71	0.111279	0.129915	0.267951	0.490855	1
3.72	0.110379	0.129915	0.267951	0.491755	1
3.73	0.109479	0.129915	0.267951	0.492655	1
3.74	0.108579	0.129915	0.267951	0.493555	1
3.75	0.107679	0.129915	0.267951	0.494455	1
3.76	0.106779	0.129915	0.267951	0.495355	1
3.77	0.105879	0.129915	0.267951	0.496255	1
3.78	0.104979	0.129915	0.267951	0.497155	1
3.79	0.104079	0.129915	0.267951	0.498055	1
3.8	0.103179	0.129915	0.267951	0.498955	1
3.81	0.102279	0.129915	0.267951	0.499855	1
3.82	0.101379	0.129915	0.267951	0.500755	1
3.83	0.100479	0.129915	0.267951	0.501655	1
3.84	0.0995787	0.129915	0.267951	0.502555	1
3.85	0.0986787	0.129915	0.267951	0.503455	1
3.86	0.0977787	0.129915	0.267951	0.504355	1
3.87	0.0968787	0.129915	0.267951	0.505255	1
3.88	0.0959787	0.129915	0.267951	0.506155	1
3.89	0.0950787	0.129915	0.267951	0.507055	1
3.9	0.0941787	0.129915	0.267951	0.507955	1
3.91	0.0932787	0.129915	0.267951	0.508855	1
3.92	0.0923787	0.129915	0.267951	0.509755	1
3.93	0.0914787	0.129915	0.267951	0.510655	1
3.94	0.0905787	0.129915	0.267951	0.511555	1
3.95	0.0896787	0.129915	0.267951	0.512455	1
3.96	0.0887787	0.129915	0.267951	0.513355	1
3.97	0.0878787	0.129915	0.267951	0.514255	1
3.98	0.0869787	0.129915	0.267951	0.515155	1
3.99	0.0860787	0.129915	0.267951	0.516055	1
4	0.0851787	0.129915	0.267951	0.516955	1
4.01	0.0842787	0.129915	0.267951	0.517855	1
4.02	0.0833787	0.129915	0.267951	0.518755	1
4.03	0.0824787	0.129915	0.267951	0.519655	1
4.04	0.0815787	0.129915	0.267951	0.520555	1
4.05	0.0806787	0.129915	0.267951	0.521455	1
4.06	0.0797787	0.129915	0.267951	0.522355	1
4.07	0.0788787	0.129915	0.267951	0.523255	1
4.08	0.0779787	0.129915	0.267951	0.524155	1
4.09	0.0770787	0.129915	0.267951	0.525055	1
4.1	0.0761787	0.129915	0.267951	0.525955	1
4.11	0.0752787	0.129915	0.267951	0.526855	1
4.12	0.0743787	0.129915	0.267951	0.527755	1
4.13	0.0734787	0.129915	0.267951	0.528655	1
4.14	0.0725787	0.129915	0.267951	0.529555	1
4.15	0.0716787	0.129915	0.267951	0.530455	1
4.16	0.0707787	0.129915	0.267951	0.531355	1
4.17	0.0698787	0.129915	0.267951	0.532255	1
4.18	0.0689787	0.129915	0.267951	0.533155	1
4.19	0.0680787	0.129915	0.267951	0.534055	1
4.2	0.0671787	0.129915	0.267951	0.534955	1
4.21	0.0662787	0.129915	0.267951	0.535855	1
4.22	0.0653787	0.129915	0.267951	0.536755	1
4.23	0.0644787	0.129915	0.267951	0.537655	1
4.24	0.0635787	0.129915	0.267951	0.538555	1
4.25	0.0626787	0.129915	0.267951	0.539455	1
4.26	0.0617787	0.129915	0.267951	0.540355	1
4.27	0.0608787	0.129915	0.267951	0.541255	1
4.28	0.0599787	0.129915	0.267951	0.542155	1
4.29	0.0590787	0.129915	0.267951	0.543055	1
4.3	0.0581787	0.129915	0.267951	0.543955	1
4.31	0.0572787	0.129915	0.267951	0.544855	1
4.32	0.0563787	0.129915	0.267951	0.545755	1
4.33	0.0554787	0.129915	0.267951	0.546655	1
4.34	0.0545787	0.129915	0.267951	0.547555	1
4.35	0.0536787	0.129915	0.267951	0.548455	1
4.36	0.0527787	0.129915	0.267951	0.549355	1
4.37	0.0518787	0.129915	0.267951	0.550255	1
4.38	0.0509787	0.129915	0.267951	0.551155	1
4.39	0.0500787	0.129915	0.267951	0.552055	1
4.4	0.0491787	0.129915	0.267951	0.552955	1
4.41	0.0482787	0.129915	0.267951	0.553855	1
4.42	0.0473787	0.129915	0.267951	0.554755	1
4.43	0.0464787	0.129915	0.267951	0.555655	1
4.44	0.0455787	0.129915	0.267951	0.556555	1
4.45	0.0446787	0.129915	0.267951	0.557455	1
4.46	0.0437787	0.129915	0.267951	0.558355	1
4.47	0.0428787	0.129915	0.267951	0.559255	1
4.48	0.0419787	0.129915	0.267951	0.560155	1
4.49	0.0410787	0.129915	0.267951	0.561055	1
4.5	0.0401787	0.129915	0.267951	0.561955	1
4.51	0.0392787	0.129915	0.267951	0.562855	1
4.52	0.0383787	0.129915	0.267951	0.563755	1
4.53	0.0374787	0.129915	0.267951	0.564655	1
4.54	0.0365787	0.129915	0.267951	0.565555	1
4.55	0.0356787	0.129915	0.267951	0.566455	1
4.56	0.0347787	0.129915	0.267951	0.567355	1
4.57	0.0338787	0.129915	0.267951	0.568255	1
4.58	0.0329787	0.129915	0.267951	0.569155	1
4.59	0.0320787	0.129915	0.267951	0.570055	1
4.6	0.0311787	0.129915	0.267951	0.570955	1
4.61	0.0302787	0.129915	0.267951	0.571855	1
4.62	0.0293787	0.129915	0.267951	0.572755	1
4.63	0.0284787	0.129915	0.267951	0.573655	1
4.64	0.0275787	0.129915	0.267951	0.574555	1
4.65	0.0266787	0.129915	0.267951	0.575455	1
4.66	0.0257787	0.129915	0.267951	0.576355	1
4.67	0.0248787	0.129915	0.267951	0.577255	1
4.68	0.0239787	0.129915	0.267951	0.578155	1
4.69	0.0230787	0.129915	0.267951	0.579055	1
4.7	0.0221787	0.129915	0.267951	0.579955	1
4.71	0.0212787	0.129915	0.267951	0.580855	1
4.72	0.0203787	0.129915	0.267951	0.581755	1
4.73	0.0194787	0.129915	0.267951	0.582655	1
4.74	0.0185787	0.129915	0.267951	0.583555	1
4.75	0.0176787	0.129915	0.267951	0.584455	1
4.76	0.0167787	0.129915	0.267951	0.585355	1
4.77	0.0158787	0.129915	0.267951	0.586255	1
4.78	0.0149787	0.129915	0.267951	0.587155	1
4.79	0.0140787	0.129915	0.267951	0.588055	1
4.8	0.0131787	0.129915	0.267951	0.588955	1
4.81	0.0122787	0.129915	0.267951	0.589855	1
4.82	0.0113787	0.129915	0.267951	0.590755	1
4.83	0.0104787	0.129915	0.267951	0.591655	1
4.84	0.00957867	0.129915	0.267951	0.592555	1
4.85	0.00867867	0.129915	0.267951	0.593455	1
4.86	0.00777867	0.129915	0.267951	0.594355	1
4.87	0.00687867	0.129915	0.267951	0.595255	1
4.88	0.00597867	0.129915	0.267951	0.596155	1
4.89	0.00507867	0.129915	0.267951	0.597055	1
4.9	0.00417867	0.129915	0.267951	0.597955	1
4.91	0.00327867	0.129915	0.267951	0.598855	1
4.92	0.00237867	0.129915	0.267951	0.599755	1
4.93	0.00147867	0.129915	0.267951	0.600655	1
4.94	0.000578674	0.129915	0.267951	0.601555	1
4.95	0	0.129544	0.267235	0.603221	1
4.96	0	0.128512	0.265238	0.60625	1
4.97	0	0.127488	0.263256	0.609256	1
4.98	0	0.126472	0.261289	0.612239	1
4.99	0	0.125464	0.259337	0.615199	1
5	0	0.124465	0.257399	0.618136	1
5.01	0	0.123473	0.255476	0.621051	1
5.02	0	0.122489	0.253567	0.623944	1
5.03	0	0.121513	0.251672	0.626815	1
5.04	0	0.120545	0.249792	0.629664	1
5.05	0	0.119584	0.247925	0.632491	1
5.06	0	0.118632	0.246073	0.635296	1
5.07	0	0.117686	0.244234	0.63808	1
5.08	0	0.116749	0.242409	0.640842	1
5.09	0	0.115818	0.240598	0.643584	1
5.1	0	0.114895	0.2388	0.646305	1
5.11	0	0.11398	0.237016	0.649004	1
5.12	0	0.113072	0.235245	0.651683	1
5.13	0	0.112171	0.233487	0.654342	1
5.14	0	0.111277	0.231742	0.656981	1
5.15	0	0.11039	0.230011	0.659599	1
5.16	0	0.109511	0.228292	0.662197	1
5.17	0	0.108638	0.226586	0.664775	1
5.18	0	0.107772	0.224893	0.667334	1
5.19	0	0.106914	0.223213	0.669873	1
5.2	0	0.106062	0.221545	0.672393	1
5.21	0	0.105217	0.21989	0.674893	1
5.22	0	0.104378	0.218247	0.677375	1
5.23	0	0.103547	0.216616	0.679837	1
5.24	0	0.102722	0.214998	0.682281	1
5.25	0	0.101903	0.213391	0.684706	1
5.26	0	0.101091	0.211797	0.687112	1
5.27	0	0.100286	0.210214	0.6895	1
5.28	0	0.0994866	0.208643	0.69187	1
5.29	0	0.0986938	0.207084	0.694222	1
5.3	0	0.0979074	0.205537	0.696555	1
5.31	0	0.0971273	0.204001	0.698871	1
5.32	0	0.0963534	0.202477	0.70117	1
5.33	0	0.0955856	0.200964	0.70345	1
5.34	0	0.094824	0.199463	0.705713	1
5.35	0	0.0940684	0.197972	0.707959	1
5.36	0	0.0933189	0.196493	0.710188	1
5.37	0	0.0925753	0.195025	0.7124	1
5.38	0	0.0918377	0.193568	0.714595	1
5.39	0	0.0911059	0.192121	0.716773	1
5.4	0	0.09038	0.190686	0.718934	1
5.41	0	0.0896598	0.189261	0.721079	1
5.42	0	0.0889454	0.187847	0.723208	1
5.43	0	0.0882367	0.186443	0.72532	1
5.44	0	0.0875336	0.18505	0.727416	1
5.45	0	0.0868361	0.183667	0.729496	1
5.46	0	0.0861442	0.182295	0.731561	1
5.47	0	0.0854578	0.180933	0.733609	1
5.48	0	0.0847768	0.179581	0.735642	1
5.49	0	0.0841013	0.178239	0.737659	1
5.5	0	0.0834312	0.176907	0.739661	1
5.51	0	0.0827664	0.175586	0.741648	1
5.52	0	0.0821069	0.174274	0.743619	1
5.53	0	0.0814527	0.172971	0.745576	1
5.54	0	0.0808037	0.171679	0.747517	1
5.55	0	0.0801598	0.170396	0.749444	1
5.56	0	0.0795211	0.169123	0.751356	1
5.57	0	0.0788875	0.167859	0.753253	1
5.58	0	0.0782589	0.166605	0.755136	1
5.59	0	0.0776353	0.16536	0.757004	1
5.6	0	0.0770167	0.164125	0.758859	1
5.61	0	0.076403	0.162898	0.760699	1
5.62	0	0.0757943	0.161681	0.762525	1
5.63	0	0.0751903	0.160473	0.764337	1
5.64	0	0.0745912	0.159274	0.766135	1
5.65	0	0.0739968	0.158084	0.767919	1
5.66	0	0.0734072	0.156903	0.76969	1
5.67	0	0.0728223	0.15573	0.771447	1
5.68	0	0.0722421	0.154567	0.773191	1
5.69	0	0.0716664	0.153412	0.774922	1
5.7	0	0.0710954	0.152266	0.776639	1
5.71	0	0.0705289	0.151128	0.778343	1
5.72	0	0.0699669	0.149999	0.780034	1
5.73	0	0.0694094	0.148878	0.781713	1
5.74	0	0.0688564	0.147766	0.783378	1
5.75	0	0.0683077	0.146661	0.785031	1
5.76	0	0.0677634	0.145566	0.786671	1
5.77	0	0.0672235	0.144478	0.788299	1
5.78	0	0.0666878	0.143398	0.789914	1
5.79	0	0.0661565	0.142327	0.791517	1
5.8	0	0.0656293	0.141263	0.793107	1
5.81	0	0.0651064	0.140208	0.794686	1
5.82	0	0.0645876	0.13916	0.796252	1
5.83	0	0.064073	0.138121	0.797807	1
5.84	0	0.0635624	0.137088	0.799349	1
5.85	0	0.063056	0.136064	0.80088	1
5.86	0	0.0625535	0.135048	0.802399	1
5.87	0	0.0620551	0.134038	0.803906	1
5.88	0	0.0615606	0.133037	0.805402	1
5.89	0	0.0610701	0.132043	0.806887	1
5.9	0	0.0605835	0.131056	0.80836	1
5.91	0	0.0601008	0.130077	0.809822	1
5.92	0	0.0596219	0.129105	0.811273	1
5.93	0	0.0591468	0.12814	0.812713	1
5.94	0	0.0586755	0.127183	0.814142	1
5.95	0	0.058208	0.126233	0.815559	1
5.96	0	0.0577442	0.125289	0.816966	1
5.97	0	0.0572841	0.124353	0.818363	1
5.98	0	0.0568276	0.123424	0.819748	1
5.99	0	0.0563748	0.122502	0.821123	1
6	0	0.0559256	0.121587	0.822488	1
6.01	0	0.05548	0.120678	0.823842	1
6.02	0	0.0550379	0.119776	0.825186	1
6.03	0	0.0545994	0.118881	0.826519	1
6.04	0	0.0541643	0.117993	0.827843	1
6.05	0	0.0537327	0.117112	0.829156	1
6.06	0	0.0533046	0.116236	0.830459	1
6.07	0	0.0528799	0.115368	0.831752	1
6.08	0	0.0524585	0.114506	0.833036	1
6.09	0	0.0520405	0.11365	0.834309	1
6.1	0	0.0516258	0.112801	0.835573	1
6.11	0	0.0512145	0.111958	0.836827	1
6.12	0	0.0508064	0.111122	0.838072	1
6.13	0	0.0504016	0.110291	0.839307	1
6.14	0	0.05	0.109467	0.840533	1
6.15	0	0.0496016	0.108649	0.841749	1
6.16	0	0.0492063	0.107838	0.842956	1
6.17	0	0.0488143	0.107032	0.844154	1
6.18	0	0.0484253	0.106232	0.845343	1
6.19	0	0.0480394	0.105438	0.846522	1
6.2	0	0.0476567	0.104651	0.847693	1
6.21	0	0.0472769	0.103869	0.848854	1
6.22	0	0.0469002	0.103092	0.850007	1
6.23	0	0.0465265	0.102322	0.851151	1
6.24	0	0.0461558	0.101558	0.852287	1
6.25	0	0.045788	0.100799	0.853413	1
6.26	0	0.0454232	0.100046	0.854531	1
6.27	0	0.0450612	0.0992981	0.855641	1
6.28	0	0.0447022	0.0985562	0.856742	1
6.29	0	0.044346	0.0978198	0.857834	1
6.3	0	0.0439926	0.0970889	0.858918	1
6.31	0	0.0436421	0.0963634	0.859994	1
6.32	0	0.0432944	0.0956434	0.861062	1
6.33	0	0.0429494	0.0949287	0.862122	1
6.34	0	0.0426072	0.0942194	0.863173	1
6.35	0	0.0422677	0.0935154	0.864217	1
6.36	0	0.0419309	0.0928167	0.865252	1
6.37	0	0.0415968	0.0921232	0.86628	1
6.38	0	0.0412653	0.0914348	0.8673	1
6.39	0	0.0409365	0.0907516	0.868312	1
6.4	0	0.0406103	0.0900736	0.869316	1
6.41	0	0.0402867	0.0894005	0.870313	1
6.42	0	0.0399657	0.0887325	0.871302	1
6.43	0	0.0396473	0.0880695	0.872283	1
6.44	0	0.0393314	0.0874115	0.873257	1
6.45	0	0.039018	0.0867583	0.874224	1
6.46	0	0.0387071	0.0861101	0.875183	1
6.47	0	0.0383987	0.0854667	0.876135	1
6.48	0	0.0380927	0.0848281	0.877079	1
6.49	0	0.0377892	0.0841942	0.878017	1
6.5	0	0.0374881	0.0835652	0.878947	1
6.51	0	0.0371894	0.0829408	0.87987	1
6.52	0	0.036893	0.082321	0.880786	1
6.53	0	0.0365991	0.0817059	0.881695	1
6.54	0	0.0363074	0.0810954	0.882597	1
6.55	0	0.0360181	0.0804895	0.883492	1
6.56	0	0.0357311	0.0798881	0.884381	1
6.57	0	0.0354464	0.0792912	0.885262	1
6.58	0	0.035164	0.0786987	0.886137	1
6.59	0	0.0348838	0.0781107	0.887006	1
6.6	0	0.0346058	0.077527	0.887867	1
6.61	0	0.0343301	0.0769477	0.888722	1
6.62	0	0.0340566	0.0763728	0.889571	1
6.63	0	0.0337852	0.0758021	0.890413	1
6.64	0	0.033516	0.0752358	0.891248	1
6.65	0	0.0332489	0.0746736	0.892077	1
6.66	0	0.032984	0.0741156	0.8929	1
6.67	0	0.0327212	0.0735619	0.893717	1
6.68	0	0.0324605	0.0730122	0.894527	1
6.69	0	0.0322018	0.0724667	0.895332	1
6.7	0	0.0319452	0.0719252	0.89613	1
6.71	0	0.0316907	0.0713878	0.896922	1
6.72	0	0.0314382	0.0708544	0.897707	1
6.73	0	0.0311877	0.0703249	0.898487	1
6.74	0	0.0309392	0.0697995	0.899261	1
6.75	0	0.0306926	0.0692779	0.900029	1
6.76	0	0.0304481	0.0687603	0.900792	1
6.77	0	0.0302055	0.0682465	0.901548	1
6.78	0	0.0299648	0.0677366	0.902299	1
6.79	0	0.029726	0.0672305	0.903044	1
6.8	0	0.0294892	0.0667281	0.903783	1
6.81	0	0.0292542	0.0662295	0.904516	1
6.82	0	0.0290211	0.0657347	0.905244	1
6.83	0	0.0287898	0.0652435	0.905967	1
6.84	0	0.0285604	0.064756	0.906684	1
6.85	0	0.0283329	0.0642722	0.907395	1
6.86	0	0.0281071	0.0637919	0.908101	1
6.87	0	0.0278831	0.0633153	0.908802	1
6.88	0	0.027661	0.0628422	0.909497	1
6.89	0	0.0274406	0.0623726	0.910187	1
6.9	0	0.0272219	0.0619066	0.910871	1
6.91	0	0.027005	0.061444	0.911551	1
6.92	0	0.0267898	0.0609849	0.912225	1
6.93	0	0.0265764	0.0605292	0.912894	1
6.94	0	0.0263646	0.060077	0.913558	1
6.95	0	0.0261545	0.0596281	0.914217	1
6.96	0	0.0259461	0.0591825	0.914871	1
6.97	0	0.0257394	0.0587403	0.91552	1
6.98	0	0.0255343	0.0583014	0.916164	1
6.99	0	0.0253308	0.0578658	0.916803	1
7	0	0.025129	0.0574334	0.917438	1
7.01	0	0.0249288	0.0570043	0.918067	1
7.02	0	0.0247301	0.0565784	0.918692	1
7.03	0	0.0245331	0.0561556	0.919311	1
7.04	0	0.0243376	0.055736	0.919926	1
7.05	0	0.0241437	0.0553196	0.920537	1
7.06	0	0.0239513	0.0549062	0.921142	1
7.07	0	0.0237605	0.054496	0.921744	1
7.08	0	0.0235711	0.0540888	0.92234	1
7.09	0	0.0233833	0.0536846	0.922932	1
7.1	0	0.023197	0.0532835	0.92352	1
7.11	0	0.0230122	0.0528854	0.924102	1
7.12	0	0.0228288	0.0524902	0.924681	1
7.13	0	0.0226469	0.052098	0.925255	1
7.14	0	0.0224664	0.0517087	0.925825	1
7.15	0	0.0222874	0.0513224	0.92639	1
7.16	0	0.0221098	0.0509389	0.926951	1
7.17	0	0.0219337	0.0505583	0.927508	1
7.18	0	0.0217589	0.0501805	0.928061	1
7.19	0	0.0215855	0.0498056	0.928609	1
7.2	0	0.0214135	0.0494334	0.929153	1
7.21	0	0.0212429	0.0490641	0.929693	1
7.22	0	0.0210736	0.0486974	0.930229	1
7.23	0	0.0209057	0.0483336	0.930761	1
7.24	0	0.0207391	0.0479724	0.931288	1
7.25	0	0.0205739	0.047614	0.931812	1
7.26	0	0.0204099	0.0472582	0.932332	1
7.27	0	0.0202473	0.0469051	0.932848	1
7.28	0	0.020086	0.0465546	0.933359	1
7.29	0	0.0199259	0.0462068	0.933867	1
7.3	0	0.0197672	0.0458615	0.934371	1
7.31	0	0.0196097	0.0455189	0.934871	1
7.32	0	0.0194534	0.0451787	0.935368	1
7.33	0	0.0192984	0.0448412	0.93586	1
7.34	0	0.0191446	0.0445061	0.936349	1
7.35	0	0.0189921	0.0441736	0.936834	1
7.36	0	0.0188408	0.0438435	0.937316	1
7.37	0	0.0186906	0.0435159	0.937793	1
7.38	0	0.0185417	0.0431908	0.938268	1
7.39	0	0.018394	0.042868	0.938738	1
7.4	0	0.0182474	0.0425477	0.939205	1
7.41	0	0.018102	0.0422298	0.939668	1
7.42	0	0.0179578	0.0419143	0.940128	1
7.43	0	0.0178147	0.0416011	0.940584	1
7.44	0	0.0176727	0.0412903	0.941037	1
7.45	0	0.0175319	0.0409817	0.941486	1
7.46	0	0.0173922	0.0406755	0.941932	1
7.47	0	0.0172536	0.0403716	0.942375	1
7.48	0	0.0171162	0.0400699	0.942814	1
7.49	0	0.0169798	0.0397705	0.94325	1
7.5	0	0.0168445	0.0394734	0.943682	1
7.51	0	0.0167103	0.0391784	0.944111	1
7.52	0	0.0165771	0.0388857	0.944537	1
7.53	0	0.016445	0.0385951	0.94496	1
7.54	0	0.016314	0.0383068	0.945379	1
7.55	0	0.016184	0.0380205	0.945795	1
7.56	0	0.016055	0.0377365	0.946209	1
7.57	0	0.0159271	0.0374545	0.946618	1
7.58	0	0.0158002	0.0371746	0.947025	1
7.59	0	0.0156743	0.0368969	0.947429	1
7.6	0	0.0155494	0.0366212	0.947829	1
7.61	0	0.0154255	0.0363475	0.948227	1
7.62	0	0.0153026	0.036076	0.948621	1
7.63	0	0.0151807	0.0358064	0.949013	1
7.64	0	0.0150597	0.0355389	0.949401	1
7.65	0	0.0149397	0.0352733	0.949787	1
7.66	0	0.0148207	0.0350097	0.95017	1
7.67	0	0.0147026	0.0347482	0.950549	1
7.68	0	0.0145854	0.0344885	0.950926	1
7.69	0	0.0144692	0.0342308	0.9513	1
7.7	0	0.0143539	0.0339751	0.951671	1
7.71	0	0.0142395	0.0337212	0.952039	1
7.72	0	0.0141261	0.0334692	0.952405	1
7.73	0	0.0140135	0.0332192	0.952767	1
7.74	0	0.0139019	0.0329709	0.953127	1
7.75	0	0.0137911	0.0327246	0.953484	1
7.76	0	0.0136812	0.0324801	0.953839	1
7.77	0	0.0135722	0.0322374	0.95419	1
7.78	0	0.013464	0.0319965	0.954539	1
7.79	0	0.0133568	0.0317574	0.954886	1
7.8	0	0.0132503	0.0315201	0.95523	1
7.81	0	0.0131448	0.0312846	0.955571	1
7.82	0	0.01304	0.0310509	0.955909	1
7.83	0	0.0129361	0.0308189	0.956245	1
7.84	0	0.012833	0.0305886	0.956578	1
7.85	0	0.0127308	0.03036	0.956909	1
7.86	0	0.0126293	0.0301332	0.957237	1
7.87	0	0.0125287	0.029908	0.957563	1
7.88	0	0.0124289	0.0296845	0.957887	1
7.89	0	0.0123298	0.0294627	0.958207	1
7.9	0	0.0122316	0.0292426	0.958526	1
7.91	0	0.0121341	0.0290241	0.958842	1
7.92	0	0.0120374	0.0288072	0.959155	1
7.93	0	0.0119415	0.028592	0.959466	1
7.94	0	0.0118464	0.0283784	0.959775	1
7.95	0	0.011752	0.0281663	0.960082	1
7.96	0	0.0116583	0.0279559	0.960386	1
7.97	0	0.0115655	0.027747	0.960688	1
7.98	0	0.0114733	0.0275396	0.960987	1
7.99	0	0.0113819	0.0273339	0.961284	1
8	0	0.0112912	0.0271296	0.961579	1
8.01	0	0.0112012	0.0269269	0.961872	1
8.02	0	0.011112	0.0267257	0.962162	1
8.03	0	0.0110234	0.026526	0.962451	1
8.04	0	0.0109356	0.0263278	0.962737	1
8.05	0	0.0108485	0.0261311	0.96302	1
8.06	0	0.010762	0.0259359	0.963302	1
8.07	0	0.0106763	0.0257421	0.963582	1
8.08	0	0.0105912	0.0255497	0.963859	1
8.09	0	0.0105068	0.0253588	0.964134	1
8.1	0	0.0104231	0.0251693	0.964408	1
8.11	0	0.01034	0.0249813	0.964679	1
8.12	0	0.0102576	0.0247946	0.964948	1
8.13	0	0.0101759	0.0246094	0.965215	1
8.14	0	0.0100948	0.0244255	0.96548	1
8.15	0	0.0100144	0.024243	0.965743	1
8.16	0	0.00993459	0.0240618	0.966004	1
8.17	0	0.00985543	0.023882	0.966263	1
8.18	0	0.0097769	0.0237036	0.96652	1
8.19	0	0.009699	0.0235265	0.966775	1
8.2	0	0.00962171	0.0233507	0.967028	1
8.21	0	0.00954505	0.0231762	0.967279	1
8.22	0	0.00946899	0.023003	0.967528	1
8.23	0	0.00939354	0.0228312	0.967775	1
8.24	0	0.00931869	0.0226606	0.968021	1
8.25	0	0.00924444	0.0224913	0.968264	1
8.26	0	0.00917078	0.0223232	0.968506	1
8.27	0	0.00909771	0.0221564	0.968746	1
8.28	0	0.00902522	0.0219909	0.968984	1
8.29	0	0.0089533	0.0218265	0.96922	1
8.3	0	0.00888196	0.0216635	0.969455	1
8.31	0	0.00881119	0.0215016	0.969687	1
8.32	0	0.00874098	0.0213409	0.969918	1
8.33	0	0.00867133	0.0211815	0.970147	1
8.34	0	0.00860224	0.0210232	0.970375	1
8.35	0	0.0085337	0.0208661	0.9706	1
8.36	0	0.0084657	0.0207102	0.970824	1
8.37	0	0.00839824	0.0205555	0.971046	1
8.38	0	0.00833132	0.0204019	0.971267	1
8.39	0	0.00826494	0.0202494	0.971486	1
8.4	0	0.00819908	0.0200981	0.971703	1
8.41	0	0.00813375	0.019948	0.971918	1
8.42	0	0.00806894	0.0197989	0.972132	1
8.43	0	0.00800465	0.019651	0.972344	1
8.44	0	0.00794087	0.0195041	0.972555	1
8.45	0	0.00787759	0.0193584	0.972764	1
8.46	0	0.00781482	0.0192138	0.972971	1
8.47	0	0.00775256	0.0190702	0.973177	1
8.48	0	0.00769078	0.0189277	0.973382	1
8.49	0	0.0076295	0.0187863	0.973584	1
8.5	0	0.00756871	0.0186459	0.973785	1
8.51	0	0.0075084	0.0185066	0.973985	1
8.52	0	0.00744857	0.0183683	0.974183	1
8.53	0	0.00738922	0.0182311	0.97438	1
8.54	0	0.00733034	0.0180948	0.974575	1
8.55	0	0.00727194	0.0179596	0.974768	1
8.56	0	0.00721399	0.0178254	0.974961	1
8.57	0	0.00715651	0.0176922	0.975151	1
8.58	0	0.00709949	0.0175601	0.97534	1
8.59	0	0.00704292	0.0174288	0.975528	1
8.6	0	0.0069868	0.0172986	0.975715	1
8.61	0	0.00693113	0.0171694	0.9759	1
8.62	0	0.0068759	0.0170411	0.976083	1
8.63	0	0.00682111	0.0169137	0.976265	1
8.64	0	0.00676676	0.0167874	0.976446	1
8.65	0	0.00671284	0.0166619	0.976625	1
8.66	0	0.00665935	0.0165374	0.976803	1
8.67	0	0.00660629	0.0164139	0.97698	1
8.68	0	0.00655365	0.0162912	0.977155	1
8.69	0	0.00650143	0.0161695	0.977329	1
8.7	0	0.00644963	0.0160487	0.977502	1
8.71	0	0.00639824	0.0159288	0.977673	1
8.72	0	0.00634726	0.0158097	0.977843	1
8.73	0	0.00629668	0.0156916	0.978012	1
8.74	0	0.00624651	0.0155744	0.978179	1
8.75	0	0.00619673	0.015458	0.978345	1
8.76	0	0.00614736	0.0153425	0.97851	1
8.77	0	0.00609838	0.0152279	0.978674	1
8.78	0	0.00604978	0.0151141	0.978836	1
8.79	0	0.00600158	0.0150011	0.978997	1
8.8	0	0.00595376	0.0148891	0.979157	1
8.81	0	0.00590632	0.0147778	0.979316	1
8.82	0	0.00585926	0.0146674	0.979473	1
8.83	0	0.00581257	0.0145578	0.97963	1
8.84	0	0.00576625	0.014449	0.979785	1
8.85	0	0.00572031	0.0143411	0.979939	1
8.86	0	0.00567473	0.0142339	0.980091	1
8.87	0	0.00562951	0.0141275	0.980243	1
8.88	0	0.00558465	0.014022	0.980393	1
8.89	0	0.00554015	0.0139172	0.980543	1
8.9	0	0.00549601	0.0138132	0.980691	1
8.91	0	0.00545222	0.01371	0.980838	1
8.92	0	0.00540877	0.0136076	0.980984	1
8.93	0	0.00536568	0.0135059	0.981128	1
8.94	0	0.00532292	0.013405	0.981272	1
8.95	0	0.00528051	0.0133048	0.981415	1
8.96	0	0.00523843	0.0132054	0.981556	1
8.97	0	0.00519669	0.0131067	0.981697	1
8.98	0	0.00515529	0.0130088	0.981836	1
8.99	0	0.00511421	0.0129116	0.981974	1
9	0	0.00507346	0.0128151	0.982111	1
9.01	0	0.00503303	0.0127194	0.982248	1
9.02	0	0.00499293	0.0126243	0.982383	1
9.03	0	0.00495314	0.01253	0.982517	1
9.04	0	0.00491368	0.0124364	0.98265	1
9.05	0	0.00487452	0.0123435	0.982782	1
9.06	0	0.00483568	0.0122512	0.982913	1
9.07	0	0.00479715	0.0121597	0.983043	1
9.08	0	0.00475893	0.0120688	0.983172	1
9.09	0	0.00472101	0.0119787	0.9833	1
9.1	0	0.00468339	0.0118892	0.983427	1
9.11	0	0.00464607	0.0118003	0.983554	1
9.12	0	0.00460905	0.0117121	0.983679	1
9.13	0	0.00457233	0.0116246	0.983803	1
9.14	0	0.0045359	0.0115378	0.983926	1
9.15	0	0.00449975	0.0114516	0.984049	1
9.16	0	0.0044639	0.011366	0.98417	1
9.17	0	0.00442833	0.0112811	0.984291	1
9.18	0	0.00439304	0.0111968	0.98441	1
9.19	0	0.00435804	0.0111131	0.984529	1
9.2	0	0.00432332	0.0110301	0.984647	1
9.21	0	0.00428887	0.0109477	0.984763	1
9.22	0	0.00425469	0.0108659	0.984879	1
9.23	0	0.00422079	0.0107847	0.984995	1
9.24	0	0.00418716	0.0107041	0.985109	1
9.25	0	0.0041538	0.0106241	0.985222	1
9.26	0	0.0041207	0.0105447	0.985335	1
9.27	0	0.00408786	0.0104659	0.985446	1
9.28	0	0.00405529	0.0103877	0.985557	1
9.29	0	0.00402298	0.0103101	0.985667	1
9.3	0	0.00399092	0.0102331	0.985776	1
9.31	0	0.00395912	0.0101566	0.985884	1
9.32	0	0.00392758	0.0100807	0.985992	1
9.33	0	0.00389628	0.0100054	0.986098	1
9.34	0	0.00386523	0.00993066	0.986204	1
9.35	0	0.00383444	0.00985646	0.986309	1
9.36	0	0.00380388	0.00978281	0.986413	1
9.37	0	0.00377357	0.00970971	0.986517	1
9.38	0	0.00374351	0.00963716	0.986619	1
9.39	0	0.00371368	0.00956515	0.986721	1
9.4	0	0.00368409	0.00949368	0.986822	1
9.41	0	0.00365473	0.00942275	0.986923	1
9.42	0	0.00362561	0.00935234	0.987022	1
9.43	0	0.00359672	0.00928246	0.987121	1
9.44	0	0.00356806	0.0092131	0.987219	1
9.45	0	0.00353963	0.00914426	0.987316	1
9.46	0	0.00351143	0.00907594	0.987413	1
9.47	0	0.00348345	0.00900812	0.987508	1
9.48	0	0.00345569	0.00894081	0.987603	1
9.49	0	0.00342816	0.00887401	0.987698	1
9.5	0	0.00340084	0.0088077	0.987791	1
9.51	0	0.00337374	0.00874189	0.987884	1
9.52	0	0.00334686	0.00867657	0.987977	1
9.53	0	0.00332019	0.00861174	0.988068	1
9.54	0	0.00329374	0.0085474	0.988159	1
9.55	0	0.00326749	0.00848353	0.988249	1
9.56	0	0.00324146	0.00842014	0.988338	1
9.57	0	0.00321563	0.00835723	0.988427	1
9.58	0	0.00319	0.00829478	0.988515	1
9.59	0	0.00316459	0.0082328	0.988603	1
9.6	0	0.00313937	0.00817129	0.988689	1
9.61	0	0.00311436	0.00811023	0.988775	1
9.62	0	0.00308954	0.00804963	0.988861	1
9.63	0	0.00306492	0.00798949	0.988946	1
9.64	0	0.0030405	0.00792979	0.98903	1
9.65	0	0.00301627	0.00787054	0.989113	1
9.66	0	0.00299224	0.00781173	0.989196	1
9.67	0	0.0029684	0.00775336	0.989278	1
9.68	0	0.00294475	0.00769543	0.98936	1
9.69	0	0.00292128	0.00763793	0.989441	1
9.7	0	0.002898	0.00758086	0.989521	1
9.71	0	0.00287491	0.00752422	0.989601	1
9.72	0	0.00285201	0.007468	0.98968	1
9.73	0	0.00282928	0.00741219	0.989759	1
9.74	0	0.00280674	0.00735681	0.989836	1
9.75	0	0.00278437	0.00730184	0.989914	1
9.76	0	0.00276219	0.00724728	0.989991	1
9.77	0	0.00274018	0.00719313	0.990067	1
9.78	0	0.00271834	0.00713938	0.990142	1
9.79	0	0.00269668	0.00708604	0.990217	1
9.8	0	0.0026752	0.00703309	0.990292	1
9.81	0	0.00265388	0.00698054	0.990366	1
9.82	0	0.00263273	0.00692838	0.990439	1
9.83	0	0.00261176	0.00687662	0.990512	1
9.84	0	0.00259094	0.00682523	0.990584	1
9.85	0	0.0025703	0.00677424	0.990655	1
9.86	0	0.00254982	0.00672362	0.990727	1
9.87	0	0.0025295	0.00667338	0.990797	1
9.88	0	0.00250935	0.00662352	0.990867	1
9.89	0	0.00248935	0.00657403	0.990937	1
9.9	0	0.00246952	0.00652491	0.991006	1
9.91	0	0.00244984	0.00647615	0.991074	1
9.92	0	0.00243032	0.00642776	0.991142	1
9.93	0	0.00241095	0.00637974	0.991209	1
9.94	0	0.00239174	0.00633207	0.991276	1
9.95	0	0.00237269	0.00628475	0.991343	1
9.96	0	0.00235378	0.00623779	0.991408	1
9.97	0	0.00233502	0.00619119	0.991474	1
9.98	0	0.00231642	0.00614493	0.991539	1
9.99	0	0.00229796	0.00609901	0.991603	1
10	0	0.00227965	0.00605344	0.991667	1
