# Supplementary material for: Availability of a pediatric trauma center in a disaster surge decreases triage time of the pediatric surge population: a population kinetics model
Source: Theor Biol Med Model. 2011 Oct 12;8:38. doi: 10.1186/1742-4682-8-38 (PMC3224559; doi:10.1186/1742-4682-8-38)
Supplement: Additional file 2 — The second Excel spreadsheet [Additional File 2] incorporates both the maximum capacity with PTC model and explicit death rates for each pediatric population as derived in Appendix B. The user interface is similar to that of the first file, with modifiable inputs in bold and boxes color-coded for inputs (blue), dimensionless constants (green), and outputs and boundary conditions (orange). The lower right hand corner of the orange box also displays the proportions of discharged and deceased patients. Because of the greater complexity of this version of the model, we also included worksheet tabs for regions I, II, III, and IV separately for demonstration purposes, which can be found to the right of the main model tabs labelled "MCPTC with deaths, PTC unavail" and "MCPTC with deaths." [file 1742-4682-8-38-S2.XLS]

## Sheet: MCPTC with deaths, PTC unavail
MAXIMUM CAPACITY MODEL WITH DEATHS AND PEDIATRIC TRAUMA CENTER UNAVAILABLE
This worksheet demonstrates a complete version, with all boundary conditions, of the model described in Appendix B of the text. All pediatric values are set to 10-50 to eliminate the effect of the pediatric center.
We note that the column for PD(t) is written here as one minus the sum of the other populations because of software constraints on the length of Excel worksheet formulas,
but the reader may verify by inspecting the Region IV worksheet in this file that the populations sum to unity as required.
Inputs (which can be changed by the user) are bolded in the blue box. Note that k, k, the l parameters, and m must not be changed manually, but rather are the sum of appropriate variable inputs.
Constants needed for calculations, which are parameterized by the inputs, are labeled in the green box. Output timescales and boundary conditions are labeled in the orange box.
The derivation is valid only when the pediatric center is slower, in terms of reaching its maximum capacity, than the adult center. This is true only when kpdp ≤ kpda; in other words, the user cannot set
cell B27 to be larger than A27, or meaningless results occur.
The chart at lower right displays the pediatric surge, pediatric patients admitted to the adult center, pediatric patients admitted to the PTC, discharged and deceased patients in blue, red, green,
orange, and black curves as a function of time in days, respectively. See text for details.
With the addition of death rates, the parameter t99 is no longer meaningful in general, as deaths may accrue too rapidly for the discharged population to ever reach a proportion of 99% of the surge.
We therefore evaluate the proportion of deceased patients at t = 10 days, the time at which the IDF field hospital described in Reference 1 of the main text ceased operations.
INPUT PARAMETERS							OUTPUTS
Rate Constants (day -1)							Timescales (days)
kpaa	kpap	k	ws	ls			t1a	t1p	t2
0.158	1e-50	0.158	0.076	0.234			1.73188	6.12946	6.12946
kpda'	kpdp'	k	wa	la			BOUNDARY CONDITIONS (dimensionless)
0.122	1e-50	0.122	0.0057	1.1567			A	B	C	D
kpda	kpdp		wp	lp			0.666804	0	0.0910824	0
1.151	1e-50		1e-50	2e-50			E	F	G	H
			wd	lII			0.133235	0.669704	0.669704	1.42392e-50
			2e-05	0.076			J	K	L
			wa'	la'			0.108879	0.239214	0.239214
			0.0057	0.1277
			wp'	m			PROPORTION OF SURGE DECEASED AT t99
			1e-50	0.1277					Pd(t= 10)
									0.75925
CONSTANTS (Dimensionless)									PD(t = 10)
a'	r	q	f	G	D	L			0.239715
2.34707	1.68026	-3.08825e-49	0.840132	4.20066e-46	4.06455e-98	6100
t (days)	Ps(t)	Paa(t)	Pap(t)	Pd(t)	PD(t)	SUM
0	1	0	0	0	0	1
0.01	0.997663	0.00156906	9.98831e-53	9.05087e-06	0.000759156	1
0.02	0.995331	0.0031164	1.99533e-52	3.60364e-05	0.00151663	1
0.03	0.993005	0.00464229	2.98949e-52	8.07081e-05	0.00227242	1
0.04	0.990684	0.00614699	3.98134e-52	0.000142821	0.00302652	1
0.05	0.988368	0.00763073	4.97086e-52	0.000222131	0.00377896	1
0.06	0.986058	0.00909378	5.95808e-52	0.000318401	0.00452972	1
0.07	0.983753	0.0105364	6.94298e-52	0.000431392	0.0052788	1
0.08	0.981454	0.0119588	7.92559e-52	0.00056087	0.00602622	1
0.09	0.97916	0.0133612	8.90589e-52	0.000706606	0.00677198	1
0.1	0.976872	0.0147439	9.88391e-52	0.000868369	0.00751607	1
0.11	0.974588	0.0161071	1.08596e-51	0.00104594	0.0082585	1
0.12	0.972311	0.0174511	1.18331e-51	0.00123908	0.00899928	1
0.13	0.970038	0.018776	1.28043e-51	0.00144759	0.00973841	1
0.14	0.967771	0.0200821	1.37732e-51	0.00167123	0.0104759	1
0.15	0.965509	0.0213696	1.47398e-51	0.0019098	0.0112117	1
0.16	0.963252	0.0226388	1.57042e-51	0.00216309	0.0119459	1
0.17	0.961001	0.0238898	1.66663e-51	0.00243088	0.0126784	1
0.18	0.958755	0.025123	1.76262e-51	0.00271296	0.0134093	1
0.19	0.956514	0.0263384	1.85838e-51	0.00300914	0.0141386	1
0.2	0.954278	0.0275363	1.95392e-51	0.0033192	0.0148662	1
0.21	0.952048	0.028717	2.04924e-51	0.00364296	0.0155923	1
0.22	0.949823	0.0298805	2.14433e-51	0.0039802	0.0163166	1
0.23	0.947603	0.0310272	2.2392e-51	0.00433074	0.0170394	1
0.24	0.945388	0.0321572	2.33385e-51	0.00469438	0.0177605	1
0.25	0.943178	0.0332708	2.42828e-51	0.00507094	0.0184801	1
0.26	0.940974	0.034368	2.52249e-51	0.00546021	0.019198	1
0.27	0.938774	0.0354492	2.61648e-51	0.00586202	0.0199143	1
0.28	0.93658	0.0365146	2.71024e-51	0.00627619	0.0206289	1
0.29	0.934391	0.0375642	2.80379e-51	0.00670253	0.021342	1
0.3	0.932207	0.0385983	2.89712e-51	0.00714085	0.0220535	1
0.31	0.930029	0.0396171	2.99023e-51	0.007591	0.0227634	1
0.32	0.927855	0.0406207	3.08313e-51	0.00805278	0.0234717	1
0.33	0.925686	0.0416094	3.1758e-51	0.00852603	0.0241784	1
0.34	0.923523	0.0425834	3.26826e-51	0.00901057	0.0248835	1
0.35	0.921364	0.0435427	3.36051e-51	0.00950624	0.025587	1
0.36	0.919211	0.0444876	3.45254e-51	0.0100129	0.0262889	1
0.37	0.917062	0.0454183	3.54435e-51	0.0105303	0.0269892	1
0.38	0.914919	0.0463349	3.63595e-51	0.0110583	0.027688	1
0.39	0.91278	0.0472376	3.72734e-51	0.0115969	0.0283852	1
0.4	0.910647	0.0481265	3.81851e-51	0.0121457	0.0290808	1
0.41	0.908519	0.0490019	3.90946e-51	0.0127047	0.0297749	1
0.42	0.906395	0.0498639	4.00021e-51	0.0132737	0.0304674	1
0.43	0.904277	0.0507126	4.09074e-51	0.0138525	0.0311583	1
0.44	0.902163	0.0515483	4.18107e-51	0.014441	0.0318477	1
0.45	0.900054	0.052371	4.27118e-51	0.0150391	0.0325355	1
0.46	0.897951	0.053181	4.36108e-51	0.0156465	0.0332217	1
0.47	0.895852	0.0539783	4.45077e-51	0.0162632	0.0339064	1
0.48	0.893758	0.0547632	4.54025e-51	0.0168891	0.0345896	1
0.49	0.891669	0.0555357	4.62952e-51	0.0175238	0.0352712	1
0.5	0.889585	0.0562961	4.71858e-51	0.0181674	0.0359513	1
0.51	0.887506	0.0570445	4.80744e-51	0.0188197	0.0366298	1
0.52	0.885432	0.057781	4.89608e-51	0.0194805	0.0373068	1
0.53	0.883362	0.0585058	4.98452e-51	0.0201498	0.0379822	1
0.54	0.881298	0.059219	5.07276e-51	0.0208273	0.0386562	1
0.55	0.879238	0.0599208	5.16078e-51	0.021513	0.0393286	1
0.56	0.877183	0.0606113	5.2486e-51	0.0222066	0.0399994	1
0.57	0.875132	0.0612905	5.33622e-51	0.0229082	0.0406688	1
0.58	0.873087	0.0619588	5.42363e-51	0.0236175	0.0413366	1
0.59	0.871046	0.0626162	5.51084e-51	0.0243344	0.042003	1
0.6	0.869011	0.0632628	5.59784e-51	0.0250588	0.0426678	1
0.61	0.866979	0.0638988	5.68464e-51	0.0257907	0.0433311	1
0.62	0.864953	0.0645243	5.77124e-51	0.0265297	0.0439929	1
0.63	0.862931	0.0651394	5.85763e-51	0.027276	0.0446532	1
0.64	0.860915	0.0657442	5.94382e-51	0.0280292	0.045312	1
0.65	0.858902	0.066339	6.02981e-51	0.0287893	0.0459693	1
0.66	0.856895	0.0669237	6.1156e-51	0.0295563	0.0466251	1
0.67	0.854892	0.0674986	6.20119e-51	0.0303299	0.0472794	1
0.68	0.852894	0.0680637	6.28658e-51	0.03111	0.0479322	1
0.69	0.850901	0.0686192	6.37177e-51	0.0318967	0.0485836	1
0.7	0.848912	0.0691652	6.45676e-51	0.0326896	0.0492334	1
0.71	0.846928	0.0697017	6.54155e-51	0.0334888	0.0498818	1
0.72	0.844948	0.070229	6.62615e-51	0.0342941	0.0505287	1
0.73	0.842973	0.0707471	6.71054e-51	0.0351054	0.0511742	1
0.74	0.841003	0.0712562	6.79474e-51	0.0359226	0.0518181	1
0.75	0.839037	0.0717563	6.87874e-51	0.0367457	0.0524606	1
0.76	0.837076	0.0722476	6.96255e-51	0.0375744	0.0531017	1
0.77	0.83512	0.0727301	7.04616e-51	0.0384088	0.0537412	1
0.78	0.833168	0.073204	7.12957e-51	0.0392486	0.0543793	1
0.79	0.831221	0.0736695	7.21279e-51	0.0400939	0.055016	1
0.8	0.829278	0.0741265	7.29582e-51	0.0409445	0.0556512	1
0.81	0.82734	0.0745752	7.37865e-51	0.0418002	0.056285	1
0.82	0.825406	0.0750157	7.46129e-51	0.0426611	0.0569173	1
0.83	0.823477	0.0754481	7.54373e-51	0.043527	0.0575482	1
0.84	0.821552	0.0758725	7.62598e-51	0.0443979	0.0581776	1
0.85	0.819632	0.076289	7.70804e-51	0.0452736	0.0588056	1
0.86	0.817716	0.0766977	7.78991e-51	0.046154	0.0594322	1
0.87	0.815805	0.0770987	7.87158e-51	0.0470391	0.0600573	1
0.88	0.813898	0.077492	7.95307e-51	0.0479288	0.060681	1
0.89	0.811996	0.0778779	8.03436e-51	0.0488229	0.0613033	1
0.9	0.810098	0.0782564	8.11547e-51	0.0497215	0.0619241	1
0.91	0.808205	0.0786275	8.19638e-51	0.0506243	0.0625436	1
0.92	0.806316	0.0789913	8.27711e-51	0.0515314	0.0631616	1
0.93	0.804431	0.0793481	8.35765e-51	0.0524427	0.0637782	1
0.94	0.802551	0.0796977	8.438e-51	0.053358	0.0643934	1
0.95	0.800675	0.0800404	8.51816e-51	0.0542773	0.0650072	1
0.96	0.798804	0.0803762	8.59813e-51	0.0552005	0.0656196	1
0.97	0.796937	0.0807053	8.67792e-51	0.0561275	0.0662305	1
0.98	0.795074	0.0810276	8.75752e-51	0.0570582	0.0668401	1
0.99	0.793216	0.0813432	8.83693e-51	0.0579927	0.0674483	1
1	0.791362	0.0816524	8.91616e-51	0.0589307	0.0680551	1
1.01	0.789512	0.081955	8.99521e-51	0.0598723	0.0686605	1
1.02	0.787667	0.0822513	9.07406e-51	0.0608173	0.0692645	1
1.03	0.785826	0.0825413	9.15274e-51	0.0617657	0.0698672	1
1.04	0.783989	0.082825	9.23123e-51	0.0627173	0.0704684	1
1.05	0.782157	0.0831026	9.30954e-51	0.0636722	0.0710683	1
1.06	0.780329	0.0833742	9.38766e-51	0.0646303	0.0716668	1
1.07	0.778505	0.0836397	9.4656e-51	0.0655915	0.0722639	1
1.08	0.776685	0.0838993	9.54336e-51	0.0665556	0.0728597	1
1.09	0.77487	0.0841531	9.62094e-51	0.0675228	0.0734541	1
1.1	0.773059	0.0844012	9.69834e-51	0.0684928	0.0740471	1
1.11	0.771252	0.0846435	9.77555e-51	0.0694656	0.0746388	1
1.12	0.769449	0.0848802	9.85259e-51	0.0704412	0.0752291	1
1.13	0.767651	0.0851114	9.92944e-51	0.0714195	0.0758181	1
1.14	0.765857	0.085337	1.00061e-50	0.0724005	0.0764057	1
1.15	0.764067	0.0855573	1.00826e-50	0.0733839	0.0769919	1
1.16	0.762281	0.0857722	1.01589e-50	0.0743699	0.0775768	1
1.17	0.760499	0.0859819	1.02351e-50	0.0753584	0.0781604	1
1.18	0.758722	0.0861863	1.0311e-50	0.0763492	0.0787426	1
1.19	0.756949	0.0863856	1.03868e-50	0.0773423	0.0793235	1
1.2	0.755179	0.0865799	1.04624e-50	0.0783377	0.0799031	1
1.21	0.753414	0.0867691	1.05379e-50	0.0793353	0.0804813	1
1.22	0.751653	0.0869533	1.06131e-50	0.0803351	0.0810582	1
1.23	0.749897	0.0871327	1.06882e-50	0.081337	0.0816337	1
1.24	0.748144	0.0873073	1.07631e-50	0.0823409	0.082208	1
1.25	0.746395	0.0874771	1.08378e-50	0.0833467	0.0827809	1
1.26	0.744651	0.0876422	1.09124e-50	0.0843545	0.0833525	1
1.27	0.74291	0.0878027	1.09867e-50	0.0853642	0.0839228	1
1.28	0.741174	0.0879586	1.10609e-50	0.0863757	0.0844918	1
1.29	0.739442	0.08811	1.1135e-50	0.087389	0.0850594	1
1.3	0.737713	0.088257	1.12088e-50	0.0884039	0.0856258	1
1.31	0.735989	0.0883995	1.12825e-50	0.0894206	0.0861909	1
1.32	0.734269	0.0885377	1.1356e-50	0.0904388	0.0867546	1
1.33	0.732553	0.0886716	1.14294e-50	0.0914587	0.0873171	1
1.34	0.730841	0.0888012	1.15025e-50	0.09248	0.0878783	1
1.35	0.729132	0.0889267	1.15755e-50	0.0935028	0.0884381	1
1.36	0.727428	0.0890481	1.16484e-50	0.094527	0.0889967	1
1.37	0.725728	0.0891654	1.1721e-50	0.0955526	0.089554	1
1.38	0.724032	0.0892786	1.17935e-50	0.0965796	0.09011	1
1.39	0.72234	0.0893879	1.18658e-50	0.0976078	0.0906648	1
1.4	0.720651	0.0894933	1.1938e-50	0.0986372	0.0912182	1
1.41	0.718967	0.0895949	1.201e-50	0.0996679	0.0917704	1
1.42	0.717286	0.0896926	1.20818e-50	0.1007	0.0923213	1
1.43	0.71561	0.0897866	1.21534e-50	0.101733	0.0928709	1
1.44	0.713937	0.0898768	1.22249e-50	0.102766	0.0934193	1
1.45	0.712269	0.0899634	1.22962e-50	0.103801	0.0939664	1
1.46	0.710604	0.0900464	1.23674e-50	0.104837	0.0945122	1
1.47	0.708943	0.0901258	1.24383e-50	0.105874	0.0950568	1
1.48	0.707286	0.0902017	1.25091e-50	0.106912	0.0956002	1
1.49	0.705633	0.0902741	1.25798e-50	0.107951	0.0961422	1
1.5	0.703984	0.0903431	1.26503e-50	0.10899	0.0966831	1
1.51	0.702338	0.0904087	1.27206e-50	0.11003	0.0972226	1
1.52	0.700697	0.090471	1.27907e-50	0.111071	0.097761	1
1.53	0.699059	0.09053	1.28607e-50	0.112113	0.098298	1
1.54	0.697425	0.0905857	1.29305e-50	0.113155	0.0988339	1
1.55	0.695795	0.0906383	1.30002e-50	0.114198	0.0993685	1
1.56	0.694169	0.0906876	1.30697e-50	0.115242	0.0999019	1
1.57	0.692546	0.0907339	1.3139e-50	0.116286	0.100434	1
1.58	0.690928	0.0907771	1.32082e-50	0.11733	0.100965	1
1.59	0.689313	0.0908172	1.32772e-50	0.118375	0.101495	1
1.6	0.687702	0.0908543	1.33461e-50	0.119421	0.102023	1
1.61	0.686094	0.0908885	1.34148e-50	0.120467	0.10255	1
1.62	0.684491	0.0909198	1.34833e-50	0.121513	0.103076	1
1.63	0.682891	0.0909482	1.35517e-50	0.12256	0.103601	1
1.64	0.681295	0.0909737	1.36199e-50	0.123607	0.104125	1
1.65	0.679703	0.0909965	1.36879e-50	0.124654	0.104647	1
1.66	0.678114	0.0910165	1.37558e-50	0.125701	0.105168	1
1.67	0.676529	0.0910338	1.38235e-50	0.126749	0.105688	1
1.68	0.674948	0.0910484	1.38911e-50	0.127797	0.106207	1
1.69	0.67337	0.0910603	1.39585e-50	0.128845	0.106725	1
1.7	0.671796	0.0910696	1.40258e-50	0.129893	0.107241	1
1.71	0.670226	0.0910764	1.40929e-50	0.130941	0.107756	1
1.72	0.66866	0.0910806	1.41598e-50	0.131989	0.10827	1
1.73	0.667097	0.0910823	1.42266e-50	0.133038	0.108783	1
1.74	0.665355	0.0910824	0	0.134225	0.109337	1
1.75	0.663573	0.0910824	0	0.135445	0.109899	1
1.76	0.661793	0.0910824	0	0.136665	0.110459	1
1.77	0.660014	0.0910824	0	0.137885	0.111019	1
1.78	0.658236	0.0910824	0	0.139105	0.111577	1
1.79	0.656459	0.0910824	0	0.140325	0.112133	1
1.8	0.654684	0.0910824	0	0.141545	0.112689	1
1.81	0.65291	0.0910824	0	0.142765	0.113242	1
1.82	0.651137	0.0910824	0	0.143985	0.113795	1
1.83	0.649366	0.0910824	0	0.145205	0.114346	1
1.84	0.647596	0.0910824	0	0.146425	0.114896	1
1.85	0.645828	0.0910824	0	0.147645	0.115445	1
1.86	0.644061	0.0910824	0	0.148865	0.115992	1
1.87	0.642295	0.0910824	0	0.150085	0.116538	1
1.88	0.64053	0.0910824	0	0.151305	0.117082	1
1.89	0.638767	0.0910824	0	0.152525	0.117625	1
1.9	0.637005	0.0910824	0	0.153745	0.118167	1
1.91	0.635245	0.0910824	0	0.154965	0.118708	1
1.92	0.633486	0.0910824	0	0.156185	0.119247	1
1.93	0.631728	0.0910824	0	0.157405	0.119785	1
1.94	0.629972	0.0910824	0	0.158625	0.120321	1
1.95	0.628217	0.0910824	0	0.159845	0.120856	1
1.96	0.626463	0.0910824	0	0.161065	0.12139	1
1.97	0.62471	0.0910824	0	0.162285	0.121923	1
1.98	0.622959	0.0910824	0	0.163505	0.122454	1
1.99	0.621209	0.0910824	0	0.164725	0.122983	1
2	0.619461	0.0910824	0	0.165945	0.123512	1
2.01	0.617714	0.0910824	0	0.167165	0.124039	1
2.02	0.615968	0.0910824	0	0.168385	0.124565	1
2.03	0.614224	0.0910824	0	0.169605	0.125089	1
2.04	0.61248	0.0910824	0	0.170825	0.125613	1
2.05	0.610739	0.0910824	0	0.172045	0.126134	1
2.06	0.608998	0.0910824	0	0.173264	0.126655	1
2.07	0.607259	0.0910824	0	0.174484	0.127174	1
2.08	0.605521	0.0910824	0	0.175704	0.127692	1
2.09	0.603785	0.0910824	0	0.176924	0.128209	1
2.1	0.602049	0.0910824	0	0.178144	0.128724	1
2.11	0.600315	0.0910824	0	0.179364	0.129238	1
2.12	0.598583	0.0910824	0	0.180584	0.129751	1
2.13	0.596852	0.0910824	0	0.181804	0.130262	1
2.14	0.595122	0.0910824	0	0.183024	0.130772	1
2.15	0.593393	0.0910824	0	0.184244	0.13128	1
2.16	0.591666	0.0910824	0	0.185464	0.131788	1
2.17	0.58994	0.0910824	0	0.186684	0.132294	1
2.18	0.588215	0.0910824	0	0.187904	0.132799	1
2.19	0.586492	0.0910824	0	0.189124	0.133302	1
2.2	0.58477	0.0910824	0	0.190344	0.133804	1
2.21	0.583049	0.0910824	0	0.191564	0.134305	1
2.22	0.581329	0.0910824	0	0.192784	0.134804	1
2.23	0.579611	0.0910824	0	0.194004	0.135303	1
2.24	0.577894	0.0910824	0	0.195224	0.1358	1
2.25	0.576179	0.0910824	0	0.196444	0.136295	1
2.26	0.574464	0.0910824	0	0.197664	0.136789	1
2.27	0.572752	0.0910824	0	0.198884	0.137282	1
2.28	0.57104	0.0910824	0	0.200104	0.137774	1
2.29	0.56933	0.0910824	0	0.201324	0.138264	1
2.3	0.567621	0.0910824	0	0.202544	0.138754	1
2.31	0.565913	0.0910824	0	0.203764	0.139241	1
2.32	0.564206	0.0910824	0	0.204984	0.139728	1
2.33	0.562501	0.0910824	0	0.206203	0.140213	1
2.34	0.560797	0.0910824	0	0.207423	0.140697	1
2.35	0.559095	0.0910824	0	0.208643	0.14118	1
2.36	0.557393	0.0910824	0	0.209863	0.141661	1
2.37	0.555694	0.0910824	0	0.211083	0.142141	1
2.38	0.553995	0.0910824	0	0.212303	0.14262	1
2.39	0.552297	0.0910824	0	0.213523	0.143097	1
2.4	0.550601	0.0910824	0	0.214743	0.143573	1
2.41	0.548907	0.0910824	0	0.215963	0.144048	1
2.42	0.547213	0.0910824	0	0.217183	0.144522	1
2.43	0.545521	0.0910824	0	0.218403	0.144994	1
2.44	0.54383	0.0910824	0	0.219623	0.145465	1
2.45	0.54214	0.0910824	0	0.220843	0.145935	1
2.46	0.540452	0.0910824	0	0.222063	0.146403	1
2.47	0.538765	0.0910824	0	0.223283	0.14687	1
2.48	0.537079	0.0910824	0	0.224503	0.147336	1
2.49	0.535394	0.0910824	0	0.225723	0.147801	1
2.5	0.533711	0.0910824	0	0.226943	0.148264	1
2.51	0.532029	0.0910824	0	0.228163	0.148726	1
2.52	0.530348	0.0910824	0	0.229383	0.149187	1
2.53	0.528669	0.0910824	0	0.230603	0.149646	1
2.54	0.526991	0.0910824	0	0.231823	0.150104	1
2.55	0.525314	0.0910824	0	0.233042	0.150561	1
2.56	0.523638	0.0910824	0	0.234262	0.151017	1
2.57	0.521964	0.0910824	0	0.235482	0.151471	1
2.58	0.520291	0.0910824	0	0.236702	0.151924	1
2.59	0.518619	0.0910824	0	0.237922	0.152376	1
2.6	0.516949	0.0910824	0	0.239142	0.152827	1
2.61	0.515279	0.0910824	0	0.240362	0.153276	1
2.62	0.513611	0.0910824	0	0.241582	0.153724	1
2.63	0.511945	0.0910824	0	0.242802	0.154171	1
2.64	0.510279	0.0910824	0	0.244022	0.154616	1
2.65	0.508615	0.0910824	0	0.245242	0.155061	1
2.66	0.506952	0.0910824	0	0.246462	0.155504	1
2.67	0.50529	0.0910824	0	0.247682	0.155945	1
2.68	0.50363	0.0910824	0	0.248902	0.156386	1
2.69	0.501971	0.0910824	0	0.250122	0.156825	1
2.7	0.500313	0.0910824	0	0.251342	0.157263	1
2.71	0.498656	0.0910824	0	0.252562	0.157699	1
2.72	0.497001	0.0910824	0	0.253782	0.158135	1
2.73	0.495347	0.0910824	0	0.255002	0.158569	1
2.74	0.493694	0.0910824	0	0.256222	0.159002	1
2.75	0.492043	0.0910824	0	0.257442	0.159433	1
2.76	0.490392	0.0910824	0	0.258661	0.159864	1
2.77	0.488743	0.0910824	0	0.259881	0.160293	1
2.78	0.487095	0.0910824	0	0.261101	0.160721	1
2.79	0.485449	0.0910824	0	0.262321	0.161147	1
2.8	0.483804	0.0910824	0	0.263541	0.161573	1
2.81	0.482159	0.0910824	0	0.264761	0.161997	1
2.82	0.480517	0.0910824	0	0.265981	0.16242	1
2.83	0.478875	0.0910824	0	0.267201	0.162841	1
2.84	0.477235	0.0910824	0	0.268421	0.163262	1
2.85	0.475596	0.0910824	0	0.269641	0.163681	1
2.86	0.473958	0.0910824	0	0.270861	0.164099	1
2.87	0.472321	0.0910824	0	0.272081	0.164515	1
2.88	0.470686	0.0910824	0	0.273301	0.164931	1
2.89	0.469052	0.0910824	0	0.274521	0.165345	1
2.9	0.467419	0.0910824	0	0.275741	0.165758	1
2.91	0.465787	0.0910824	0	0.276961	0.16617	1
2.92	0.464157	0.0910824	0	0.278181	0.16658	1
2.93	0.462528	0.0910824	0	0.279401	0.166989	1
2.94	0.4609	0.0910824	0	0.28062	0.167397	1
2.95	0.459273	0.0910824	0	0.28184	0.167804	1
2.96	0.457648	0.0910824	0	0.28306	0.168209	1
2.97	0.456024	0.0910824	0	0.28428	0.168614	1
2.98	0.454401	0.0910824	0	0.2855	0.169017	1
2.99	0.452779	0.0910824	0	0.28672	0.169418	1
3	0.451158	0.0910824	0	0.28794	0.169819	1
3.01	0.449539	0.0910824	0	0.28916	0.170218	1
3.02	0.447921	0.0910824	0	0.29038	0.170616	1
3.03	0.446304	0.0910824	0	0.2916	0.171013	1
3.04	0.444689	0.0910824	0	0.29282	0.171409	1
3.05	0.443074	0.0910824	0	0.29404	0.171803	1
3.06	0.441461	0.0910824	0	0.29526	0.172197	1
3.07	0.439849	0.0910824	0	0.29648	0.172588	1
3.08	0.438239	0.0910824	0	0.2977	0.172979	1
3.09	0.436629	0.0910824	0	0.29892	0.173369	1
3.1	0.435021	0.0910824	0	0.30014	0.173757	1
3.11	0.433414	0.0910824	0	0.30136	0.174144	1
3.12	0.431808	0.0910824	0	0.302579	0.17453	1
3.13	0.430204	0.0910824	0	0.303799	0.174915	1
3.14	0.4286	0.0910824	0	0.305019	0.175298	1
3.15	0.426998	0.0910824	0	0.306239	0.17568	1
3.16	0.425397	0.0910824	0	0.307459	0.176061	1
3.17	0.423798	0.0910824	0	0.308679	0.176441	1
3.18	0.422199	0.0910824	0	0.309899	0.176819	1
3.19	0.420602	0.0910824	0	0.311119	0.177197	1
3.2	0.419006	0.0910824	0	0.312339	0.177573	1
3.21	0.417411	0.0910824	0	0.313559	0.177948	1
3.22	0.415817	0.0910824	0	0.314779	0.178321	1
3.23	0.414225	0.0910824	0	0.315999	0.178694	1
3.24	0.412634	0.0910824	0	0.317219	0.179065	1
3.25	0.411044	0.0910824	0	0.318439	0.179435	1
3.26	0.409455	0.0910824	0	0.319659	0.179804	1
3.27	0.407867	0.0910824	0	0.320879	0.180172	1
3.28	0.406281	0.0910824	0	0.322098	0.180538	1
3.29	0.404696	0.0910824	0	0.323318	0.180903	1
3.3	0.403112	0.0910824	0	0.324538	0.181267	1
3.31	0.401529	0.0910824	0	0.325758	0.18163	1
3.32	0.399948	0.0910824	0	0.326978	0.181992	1
3.33	0.398367	0.0910824	0	0.328198	0.182352	1
3.34	0.396788	0.0910824	0	0.329418	0.182712	1
3.35	0.39521	0.0910824	0	0.330638	0.18307	1
3.36	0.393633	0.0910824	0	0.331858	0.183426	1
3.37	0.392058	0.0910824	0	0.333078	0.183782	1
3.38	0.390483	0.0910824	0	0.334298	0.184136	1
3.39	0.38891	0.0910824	0	0.335518	0.18449	1
3.4	0.387338	0.0910824	0	0.336738	0.184842	1
3.41	0.385767	0.0910824	0	0.337958	0.185193	1
3.42	0.384198	0.0910824	0	0.339178	0.185542	1
3.43	0.382629	0.0910824	0	0.340397	0.185891	1
3.44	0.381062	0.0910824	0	0.341617	0.186238	1
3.45	0.379496	0.0910824	0	0.342837	0.186584	1
3.46	0.377931	0.0910824	0	0.344057	0.186929	1
3.47	0.376368	0.0910824	0	0.345277	0.187273	1
3.48	0.374805	0.0910824	0	0.346497	0.187615	1
3.49	0.373244	0.0910824	0	0.347717	0.187957	1
3.5	0.371684	0.0910824	0	0.348937	0.188297	1
3.51	0.370125	0.0910824	0	0.350157	0.188636	1
3.52	0.368567	0.0910824	0	0.351377	0.188973	1
3.53	0.367011	0.0910824	0	0.352597	0.18931	1
3.54	0.365456	0.0910824	0	0.353817	0.189645	1
3.55	0.363901	0.0910824	0	0.355037	0.18998	1
3.56	0.362348	0.0910824	0	0.356257	0.190313	1
3.57	0.360797	0.0910824	0	0.357476	0.190645	1
3.58	0.359246	0.0910824	0	0.358696	0.190975	1
3.59	0.357697	0.0910824	0	0.359916	0.191305	1
3.6	0.356148	0.0910824	0	0.361136	0.191633	1
3.61	0.354601	0.0910824	0	0.362356	0.19196	1
3.62	0.353055	0.0910824	0	0.363576	0.192286	1
3.63	0.351511	0.0910824	0	0.364796	0.192611	1
3.64	0.349967	0.0910824	0	0.366016	0.192935	1
3.65	0.348425	0.0910824	0	0.367236	0.193257	1
3.66	0.346883	0.0910824	0	0.368456	0.193578	1
3.67	0.345343	0.0910824	0	0.369676	0.193899	1
3.68	0.343805	0.0910824	0	0.370896	0.194217	1
3.69	0.342267	0.0910824	0	0.372116	0.194535	1
3.7	0.34073	0.0910824	0	0.373336	0.194852	1
3.71	0.339195	0.0910824	0	0.374555	0.195167	1
3.72	0.337661	0.0910824	0	0.375775	0.195482	1
3.73	0.336128	0.0910824	0	0.376995	0.195795	1
3.74	0.334596	0.0910824	0	0.378215	0.196107	1
3.75	0.333065	0.0910824	0	0.379435	0.196417	1
3.76	0.331536	0.0910824	0	0.380655	0.196727	1
3.77	0.330007	0.0910824	0	0.381875	0.197036	1
3.78	0.32848	0.0910824	0	0.383095	0.197343	1
3.79	0.326954	0.0910824	0	0.384315	0.197649	1
3.8	0.325429	0.0910824	0	0.385535	0.197954	1
3.81	0.323905	0.0910824	0	0.386755	0.198258	1
3.82	0.322383	0.0910824	0	0.387975	0.19856	1
3.83	0.320861	0.0910824	0	0.389195	0.198862	1
3.84	0.319341	0.0910824	0	0.390414	0.199162	1
3.85	0.317822	0.0910824	0	0.391634	0.199462	1
3.86	0.316304	0.0910824	0	0.392854	0.19976	1
3.87	0.314787	0.0910824	0	0.394074	0.200056	1
3.88	0.313271	0.0910824	0	0.395294	0.200352	1
3.89	0.311757	0.0910824	0	0.396514	0.200647	1
3.9	0.310243	0.0910824	0	0.397734	0.20094	1
3.91	0.308731	0.0910824	0	0.398954	0.201233	1
3.92	0.30722	0.0910824	0	0.400174	0.201524	1
3.93	0.30571	0.0910824	0	0.401394	0.201814	1
3.94	0.304201	0.0910824	0	0.402614	0.202102	1
3.95	0.302694	0.0910824	0	0.403834	0.20239	1
3.96	0.301187	0.0910824	0	0.405053	0.202677	1
3.97	0.299682	0.0910824	0	0.406273	0.202962	1
3.98	0.298178	0.0910824	0	0.407493	0.203246	1
3.99	0.296675	0.0910824	0	0.408713	0.20353	1
4	0.295173	0.0910824	0	0.409933	0.203812	1
4.01	0.293672	0.0910824	0	0.411153	0.204092	1
4.02	0.292173	0.0910824	0	0.412373	0.204372	1
4.03	0.290674	0.0910824	0	0.413593	0.204651	1
4.04	0.289177	0.0910824	0	0.414813	0.204928	1
4.05	0.287681	0.0910824	0	0.416033	0.205204	1
4.06	0.286185	0.0910824	0	0.417253	0.20548	1
4.07	0.284692	0.0910824	0	0.418473	0.205754	1
4.08	0.283199	0.0910824	0	0.419693	0.206026	1
4.09	0.281707	0.0910824	0	0.420912	0.206298	1
4.1	0.280217	0.0910824	0	0.422132	0.206569	1
4.11	0.278727	0.0910824	0	0.423352	0.206838	1
4.12	0.277239	0.0910824	0	0.424572	0.207107	1
4.13	0.275752	0.0910824	0	0.425792	0.207374	1
4.14	0.274266	0.0910824	0	0.427012	0.20764	1
4.15	0.272781	0.0910824	0	0.428232	0.207905	1
4.16	0.271297	0.0910824	0	0.429452	0.208169	1
4.17	0.269814	0.0910824	0	0.430672	0.208431	1
4.18	0.268333	0.0910824	0	0.431892	0.208693	1
4.19	0.266853	0.0910824	0	0.433112	0.208953	1
4.2	0.265373	0.0910824	0	0.434331	0.209213	1
4.21	0.263895	0.0910824	0	0.435551	0.209471	1
4.22	0.262418	0.0910824	0	0.436771	0.209728	1
4.23	0.260942	0.0910824	0	0.437991	0.209984	1
4.24	0.259468	0.0910824	0	0.439211	0.210239	1
4.25	0.257994	0.0910824	0	0.440431	0.210493	1
4.26	0.256521	0.0910824	0	0.441651	0.210745	1
4.27	0.25505	0.0910824	0	0.442871	0.210997	1
4.28	0.25358	0.0910824	0	0.444091	0.211247	1
4.29	0.252111	0.0910824	0	0.445311	0.211496	1
4.3	0.250643	0.0910824	0	0.446531	0.211744	1
4.31	0.249176	0.0910824	0	0.447751	0.211991	1
4.32	0.24771	0.0910824	0	0.44897	0.212237	1
4.33	0.246245	0.0910824	0	0.45019	0.212482	1
4.34	0.244782	0.0910824	0	0.45141	0.212726	1
4.35	0.243319	0.0910824	0	0.45263	0.212968	1
4.36	0.241858	0.0910824	0	0.45385	0.21321	1
4.37	0.240397	0.0910824	0	0.45507	0.21345	1
4.38	0.238938	0.0910824	0	0.45629	0.213689	1
4.39	0.23748	0.0910824	0	0.45751	0.213928	1
4.4	0.236023	0.0910824	0	0.45873	0.214165	1
4.41	0.234567	0.0910824	0	0.45995	0.214401	1
4.42	0.233113	0.0910824	0	0.46117	0.214635	1
4.43	0.231659	0.0910824	0	0.462389	0.214869	1
4.44	0.230207	0.0910824	0	0.463609	0.215102	1
4.45	0.228755	0.0910824	0	0.464829	0.215333	1
4.46	0.227305	0.0910824	0	0.466049	0.215564	1
4.47	0.225856	0.0910824	0	0.467269	0.215793	1
4.48	0.224408	0.0910824	0	0.468489	0.216021	1
4.49	0.222961	0.0910824	0	0.469709	0.216248	1
4.5	0.221515	0.0910824	0	0.470929	0.216474	1
4.51	0.22007	0.0910824	0	0.472149	0.216699	1
4.52	0.218626	0.0910824	0	0.473369	0.216923	1
4.53	0.217184	0.0910824	0	0.474588	0.217146	1
4.54	0.215742	0.0910824	0	0.475808	0.217367	1
4.55	0.214302	0.0910824	0	0.477028	0.217588	1
4.56	0.212862	0.0910824	0	0.478248	0.217807	1
4.57	0.211424	0.0910824	0	0.479468	0.218025	1
4.58	0.209987	0.0910824	0	0.480688	0.218243	1
4.59	0.208551	0.0910824	0	0.481908	0.218459	1
4.6	0.207116	0.0910824	0	0.483128	0.218674	1
4.61	0.205682	0.0910824	0	0.484348	0.218888	1
4.62	0.204249	0.0910824	0	0.485568	0.219101	1
4.63	0.202818	0.0910824	0	0.486788	0.219312	1
4.64	0.201387	0.0910824	0	0.488007	0.219523	1
4.65	0.199958	0.0910824	0	0.489227	0.219733	1
4.66	0.198529	0.0910824	0	0.490447	0.219941	1
4.67	0.197102	0.0910824	0	0.491667	0.220149	1
4.68	0.195676	0.0910824	0	0.492887	0.220355	1
4.69	0.19425	0.0910824	0	0.494107	0.22056	1
4.7	0.192826	0.0910824	0	0.495327	0.220765	1
4.71	0.191403	0.0910824	0	0.496547	0.220968	1
4.72	0.189981	0.0910824	0	0.497767	0.22117	1
4.73	0.188561	0.0910824	0	0.498987	0.221371	1
4.74	0.187141	0.0910824	0	0.500206	0.22157	1
4.75	0.185722	0.0910824	0	0.501426	0.221769	1
4.76	0.184304	0.0910824	0	0.502646	0.221967	1
4.77	0.182888	0.0910824	0	0.503866	0.222164	1
4.78	0.181472	0.0910824	0	0.505086	0.222359	1
4.79	0.180058	0.0910824	0	0.506306	0.222554	1
4.8	0.178645	0.0910824	0	0.507526	0.222747	1
4.81	0.177233	0.0910824	0	0.508746	0.222939	1
4.82	0.175821	0.0910824	0	0.509966	0.223131	1
4.83	0.174411	0.0910824	0	0.511186	0.223321	1
4.84	0.173002	0.0910824	0	0.512405	0.22351	1
4.85	0.171594	0.0910824	0	0.513625	0.223698	1
4.86	0.170187	0.0910824	0	0.514845	0.223885	1
4.87	0.168782	0.0910824	0	0.516065	0.224071	1
4.88	0.167377	0.0910824	0	0.517285	0.224256	1
4.89	0.165973	0.0910824	0	0.518505	0.22444	1
4.9	0.164571	0.0910824	0	0.519725	0.224622	1
4.91	0.163169	0.0910824	0	0.520945	0.224804	1
4.92	0.161769	0.0910824	0	0.522165	0.224984	1
4.93	0.160369	0.0910824	0	0.523384	0.225164	1
4.94	0.158971	0.0910824	0	0.524604	0.225342	1
4.95	0.157574	0.0910824	0	0.525824	0.22552	1
4.96	0.156177	0.0910824	0	0.527044	0.225696	1
4.97	0.154782	0.0910824	0	0.528264	0.225871	1
4.98	0.153388	0.0910824	0	0.529484	0.226046	1
4.99	0.151995	0.0910824	0	0.530704	0.226219	1
5	0.150603	0.0910824	0	0.531924	0.226391	1
5.01	0.149212	0.0910824	0	0.533144	0.226562	1
5.02	0.147822	0.0910824	0	0.534364	0.226732	1
5.03	0.146433	0.0910824	0	0.535583	0.226901	1
5.04	0.145046	0.0910824	0	0.536803	0.227069	1
5.05	0.143659	0.0910824	0	0.538023	0.227235	1
5.06	0.142273	0.0910824	0	0.539243	0.227401	1
5.07	0.140889	0.0910824	0	0.540463	0.227566	1
5.08	0.139505	0.0910824	0	0.541683	0.22773	1
5.09	0.138123	0.0910824	0	0.542903	0.227892	1
5.1	0.136741	0.0910824	0	0.544123	0.228054	1
5.11	0.135361	0.0910824	0	0.545343	0.228214	1
5.12	0.133981	0.0910824	0	0.546562	0.228374	1
5.13	0.132603	0.0910824	0	0.547782	0.228532	1
5.14	0.131226	0.0910824	0	0.549002	0.22869	1
5.15	0.12985	0.0910824	0	0.550222	0.228846	1
5.16	0.128475	0.0910824	0	0.551442	0.229001	1
5.17	0.1271	0.0910824	0	0.552662	0.229155	1
5.18	0.125727	0.0910824	0	0.553882	0.229309	1
5.19	0.124355	0.0910824	0	0.555102	0.229461	1
5.2	0.122984	0.0910824	0	0.556322	0.229612	1
5.21	0.121614	0.0910824	0	0.557541	0.229762	1
5.22	0.120245	0.0910824	0	0.558761	0.229911	1
5.23	0.118878	0.0910824	0	0.559981	0.230059	1
5.24	0.117511	0.0910824	0	0.561201	0.230206	1
5.25	0.116145	0.0910824	0	0.562421	0.230352	1
5.26	0.11478	0.0910824	0	0.563641	0.230497	1
5.27	0.113416	0.0910824	0	0.564861	0.23064	1
5.28	0.112054	0.0910824	0	0.566081	0.230783	1
5.29	0.110692	0.0910824	0	0.567301	0.230925	1
5.3	0.109332	0.0910824	0	0.56852	0.231066	1
5.31	0.107972	0.0910824	0	0.56974	0.231205	1
5.32	0.106613	0.0910824	0	0.57096	0.231344	1
5.33	0.105256	0.0910824	0	0.57218	0.231482	1
5.34	0.103899	0.0910824	0	0.5734	0.231618	1
5.35	0.102544	0.0910824	0	0.57462	0.231754	1
5.36	0.10119	0.0910824	0	0.57584	0.231888	1
5.37	0.0998362	0.0910824	0	0.57706	0.232022	1
5.38	0.0984838	0.0910824	0	0.57828	0.232154	1
5.39	0.0971325	0.0910824	0	0.579499	0.232286	1
5.4	0.0957822	0.0910824	0	0.580719	0.232416	1
5.41	0.0944329	0.0910824	0	0.581939	0.232546	1
5.42	0.0930847	0.0910824	0	0.583159	0.232674	1
5.43	0.0917374	0.0910824	0	0.584379	0.232801	1
5.44	0.0903912	0.0910824	0	0.585599	0.232928	1
5.45	0.089046	0.0910824	0	0.586819	0.233053	1
5.46	0.0877019	0.0910824	0	0.588039	0.233177	1
5.47	0.0863587	0.0910824	0	0.589258	0.2333	1
5.48	0.0850166	0.0910824	0	0.590478	0.233423	1
5.49	0.0836755	0.0910824	0	0.591698	0.233544	1
5.5	0.0823354	0.0910824	0	0.592918	0.233664	1
5.51	0.0809963	0.0910824	0	0.594138	0.233783	1
5.52	0.0796583	0.0910824	0	0.595358	0.233901	1
5.53	0.0783213	0.0910824	0	0.596578	0.234019	1
5.54	0.0769853	0.0910824	0	0.597798	0.234135	1
5.55	0.0756503	0.0910824	0	0.599018	0.23425	1
5.56	0.0743163	0.0910824	0	0.600237	0.234364	1
5.57	0.0729833	0.0910824	0	0.601457	0.234477	1
5.58	0.0716513	0.0910824	0	0.602677	0.234589	1
5.59	0.0703204	0.0910824	0	0.603897	0.2347	1
5.6	0.0689904	0.0910824	0	0.605117	0.23481	1
5.61	0.0676615	0.0910824	0	0.606337	0.234919	1
5.62	0.0663336	0.0910824	0	0.607557	0.235027	1
5.63	0.0650067	0.0910824	0	0.608777	0.235134	1
5.64	0.0636808	0.0910824	0	0.609996	0.23524	1
5.65	0.0623559	0.0910824	0	0.611216	0.235345	1
5.66	0.061032	0.0910824	0	0.612436	0.235449	1
5.67	0.0597091	0.0910824	0	0.613656	0.235552	1
5.68	0.0583872	0.0910824	0	0.614876	0.235654	1
5.69	0.0570664	0.0910824	0	0.616096	0.235755	1
5.7	0.0557465	0.0910824	0	0.617316	0.235855	1
5.71	0.0544276	0.0910824	0	0.618536	0.235954	1
5.72	0.0531098	0.0910824	0	0.619755	0.236052	1
5.73	0.0517929	0.0910824	0	0.620975	0.236149	1
5.74	0.050477	0.0910824	0	0.622195	0.236245	1
5.75	0.0491622	0.0910824	0	0.623415	0.23634	1
5.76	0.0478483	0.0910824	0	0.624635	0.236434	1
5.77	0.0465355	0.0910824	0	0.625855	0.236527	1
5.78	0.0452236	0.0910824	0	0.627075	0.236619	1
5.79	0.0439127	0.0910824	0	0.628295	0.23671	1
5.8	0.0426028	0.0910824	0	0.629514	0.2368	1
5.81	0.041294	0.0910824	0	0.630734	0.236889	1
5.82	0.0399861	0.0910824	0	0.631954	0.236977	1
5.83	0.0386792	0.0910824	0	0.633174	0.237064	1
5.84	0.0373733	0.0910824	0	0.634394	0.23715	1
5.85	0.0360684	0.0910824	0	0.635614	0.237235	1
5.86	0.0347645	0.0910824	0	0.636834	0.237319	1
5.87	0.0334615	0.0910824	0	0.638054	0.237403	1
5.88	0.0321596	0.0910824	0	0.639273	0.237485	1
5.89	0.0308586	0.0910824	0	0.640493	0.237566	1
5.9	0.0295587	0.0910824	0	0.641713	0.237646	1
5.91	0.0282597	0.0910824	0	0.642933	0.237725	1
5.92	0.0269617	0.0910824	0	0.644153	0.237803	1
5.93	0.0256647	0.0910824	0	0.645373	0.23788	1
5.94	0.0243687	0.0910824	0	0.646593	0.237956	1
5.95	0.0230737	0.0910824	0	0.647813	0.238031	1
5.96	0.0217797	0.0910824	0	0.649032	0.238106	1
5.97	0.0204866	0.0910824	0	0.650252	0.238179	1
5.98	0.0191945	0.0910824	0	0.651472	0.238251	1
5.99	0.0179034	0.0910824	0	0.652692	0.238322	1
6	0.0166133	0.0910824	0	0.653912	0.238392	1
6.01	0.0153242	0.0910824	0	0.655132	0.238462	1
6.02	0.014036	0.0910824	0	0.656352	0.23853	1
6.03	0.0127488	0.0910824	0	0.657572	0.238597	1
6.04	0.0114626	0.0910824	0	0.658791	0.238664	1
6.05	0.0101774	0.0910824	0	0.660011	0.238729	1
6.06	0.00889316	0.0910824	0	0.661231	0.238793	1
6.07	0.00760989	0.0910824	0	0.662451	0.238857	1
6.08	0.00632759	0.0910824	0	0.663671	0.238919	1
6.09	0.00504627	0.0910824	0	0.664891	0.238981	1
6.1	0.00376592	0.0910824	0	0.666111	0.239041	1
6.11	0.00248654	0.0910824	0	0.66733	0.239101	1
6.12	0.00120814	0.0910824	0	0.66855	0.239159	1
6.13	0	0.0910252	0	0.669761	0.239214	1
6.14	0	0.0899784	0	0.670802	0.239219	1
6.15	0	0.0889436	0	0.671832	0.239224	1
6.16	0	0.0879207	0	0.67285	0.23923	1
6.17	0	0.0869096	0	0.673856	0.239235	1
6.18	0	0.0859101	0	0.67485	0.23924	1
6.19	0	0.0849221	0	0.675833	0.239245	1
6.2	0	0.0839455	0	0.676805	0.23925	1
6.21	0	0.0829801	0	0.677765	0.239255	1
6.22	0	0.0820258	0	0.678715	0.23926	1
6.23	0	0.0810824	0	0.679653	0.239264	1
6.24	0	0.08015	0	0.680581	0.239269	1
6.25	0	0.0792282	0	0.681498	0.239274	1
6.26	0	0.0783171	0	0.682405	0.239278	1
6.27	0	0.0774164	0	0.683301	0.239283	1
6.28	0	0.0765261	0	0.684186	0.239287	1
6.29	0	0.075646	0	0.685062	0.239292	1
6.3	0	0.074776	0	0.685928	0.239296	1
6.31	0	0.0739161	0	0.686783	0.239301	1
6.32	0	0.073066	0	0.687629	0.239305	1
6.33	0	0.0722257	0	0.688465	0.239309	1
6.34	0	0.0713951	0	0.689291	0.239314	1
6.35	0	0.070574	0	0.690108	0.239318	1
6.36	0	0.0697624	0	0.690916	0.239322	1
6.37	0	0.0689601	0	0.691714	0.239326	1
6.38	0	0.0681671	0	0.692503	0.23933	1
6.39	0	0.0673831	0	0.693283	0.239334	1
6.4	0	0.0666082	0	0.694054	0.239338	1
6.41	0	0.0658422	0	0.694816	0.239342	1
6.42	0	0.065085	0	0.695569	0.239346	1
6.43	0	0.0643365	0	0.696314	0.23935	1
6.44	0	0.0635966	0	0.69705	0.239353	1
6.45	0	0.0628652	0	0.697778	0.239357	1
6.46	0	0.0621422	0	0.698497	0.239361	1
6.47	0	0.0614275	0	0.699208	0.239364	1
6.48	0	0.0607211	0	0.699911	0.239368	1
6.49	0	0.0600228	0	0.700606	0.239372	1
6.5	0	0.0593325	0	0.701292	0.239375	1
6.51	0	0.0586502	0	0.701971	0.239379	1
6.52	0	0.0579757	0	0.702642	0.239382	1
6.53	0	0.0573089	0	0.703305	0.239386	1
6.54	0	0.0566499	0	0.703961	0.239389	1
6.55	0	0.0559984	0	0.704609	0.239392	1
6.56	0	0.0553544	0	0.70525	0.239396	1
6.57	0	0.0547178	0	0.705883	0.239399	1
6.58	0	0.0540885	0	0.706509	0.239402	1
6.59	0	0.0534665	0	0.707128	0.239405	1
6.6	0	0.0528516	0	0.70774	0.239409	1
6.61	0	0.0522438	0	0.708345	0.239412	1
6.62	0	0.0516429	0	0.708942	0.239415	1
6.63	0	0.051049	0	0.709533	0.239418	1
6.64	0	0.0504619	0	0.710117	0.239421	1
6.65	0	0.0498816	0	0.710694	0.239424	1
6.66	0	0.049308	0	0.711265	0.239427	1
6.67	0	0.0487409	0	0.711829	0.23943	1
6.68	0	0.0481804	0	0.712387	0.239433	1
6.69	0	0.0476263	0	0.712938	0.239436	1
6.7	0	0.0470785	0	0.713483	0.239438	1
6.71	0	0.0465371	0	0.714022	0.239441	1
6.72	0	0.0460019	0	0.714554	0.239444	1
6.73	0	0.0454729	0	0.71508	0.239447	1
6.74	0	0.0449499	0	0.715601	0.239449	1
6.75	0	0.044433	0	0.716115	0.239452	1
6.76	0	0.043922	0	0.716623	0.239455	1
6.77	0	0.0434169	0	0.717126	0.239457	1
6.78	0	0.0429176	0	0.717622	0.23946	1
6.79	0	0.042424	0	0.718113	0.239463	1
6.8	0	0.0419361	0	0.718599	0.239465	1
6.81	0	0.0414538	0	0.719078	0.239468	1
6.82	0	0.0409771	0	0.719553	0.23947	1
6.83	0	0.0405059	0	0.720021	0.239473	1
6.84	0	0.04004	0	0.720485	0.239475	1
6.85	0	0.0395795	0	0.720943	0.239478	1
6.86	0	0.0391244	0	0.721396	0.23948	1
6.87	0	0.0386744	0	0.721843	0.239482	1
6.88	0	0.0382297	0	0.722286	0.239485	1
6.89	0	0.03779	0	0.722723	0.239487	1
6.9	0	0.0373554	0	0.723155	0.239489	1
6.91	0	0.0369258	0	0.723583	0.239491	1
6.92	0	0.0365011	0	0.724005	0.239494	1
6.93	0	0.0360814	0	0.724423	0.239496	1
6.94	0	0.0356664	0	0.724835	0.239498	1
6.95	0	0.0352562	0	0.725243	0.2395	1
6.96	0	0.0348508	0	0.725647	0.239502	1
6.97	0	0.03445	0	0.726045	0.239505	1
6.98	0	0.0340538	0	0.72644	0.239507	1
6.99	0	0.0336622	0	0.726829	0.239509	1
7	0	0.033275	0	0.727214	0.239511	1
7.01	0	0.0328924	0	0.727595	0.239513	1
7.02	0	0.0325141	0	0.727971	0.239515	1
7.03	0	0.0321402	0	0.728343	0.239517	1
7.04	0	0.0317705	0	0.728711	0.239519	1
7.05	0	0.0314052	0	0.729074	0.239521	1
7.06	0	0.031044	0	0.729433	0.239523	1
7.07	0	0.030687	0	0.729788	0.239525	1
7.08	0	0.0303341	0	0.73014	0.239526	1
7.09	0	0.0299852	0	0.730486	0.239528	1
7.1	0	0.0296404	0	0.730829	0.23953	1
7.11	0	0.0292995	0	0.731169	0.239532	1
7.12	0	0.0289625	0	0.731504	0.239534	1
7.13	0	0.0286295	0	0.731835	0.239536	1
7.14	0	0.0283002	0	0.732162	0.239537	1
7.15	0	0.0279748	0	0.732486	0.239539	1
7.16	0	0.027653	0	0.732806	0.239541	1
7.17	0	0.027335	0	0.733122	0.239543	1
7.18	0	0.0270207	0	0.733435	0.239544	1
7.19	0	0.0267099	0	0.733744	0.239546	1
7.2	0	0.0264027	0	0.73405	0.239548	1
7.21	0	0.0260991	0	0.734352	0.239549	1
7.22	0	0.0257989	0	0.73465	0.239551	1
7.23	0	0.0255022	0	0.734945	0.239552	1
7.24	0	0.025209	0	0.735237	0.239554	1
7.25	0	0.024919	0	0.735525	0.239556	1
7.26	0	0.0246325	0	0.73581	0.239557	1
7.27	0	0.0243492	0	0.736092	0.239559	1
7.28	0	0.0240692	0	0.736371	0.23956	1
7.29	0	0.0237924	0	0.736646	0.239562	1
7.3	0	0.0235187	0	0.736918	0.239563	1
7.31	0	0.0232483	0	0.737187	0.239565	1
7.32	0	0.0229809	0	0.737453	0.239566	1
7.33	0	0.0227166	0	0.737716	0.239568	1
7.34	0	0.0224554	0	0.737976	0.239569	1
7.35	0	0.0221971	0	0.738232	0.23957	1
7.36	0	0.0219418	0	0.738486	0.239572	1
7.37	0	0.0216895	0	0.738737	0.239573	1
7.38	0	0.0214401	0	0.738985	0.239575	1
7.39	0	0.0211935	0	0.73923	0.239576	1
7.4	0	0.0209498	0	0.739473	0.239577	1
7.41	0	0.0207088	0	0.739712	0.239579	1
7.42	0	0.0204707	0	0.739949	0.23958	1
7.43	0	0.0202353	0	0.740183	0.239581	1
7.44	0	0.0200025	0	0.740415	0.239583	1
7.45	0	0.0197725	0	0.740644	0.239584	1
7.46	0	0.0195451	0	0.74087	0.239585	1
7.47	0	0.0193203	0	0.741093	0.239586	1
7.48	0	0.0190981	0	0.741314	0.239588	1
7.49	0	0.0188785	0	0.741533	0.239589	1
7.5	0	0.0186614	0	0.741748	0.23959	1
7.51	0	0.0184468	0	0.741962	0.239591	1
7.52	0	0.0182346	0	0.742173	0.239593	1
7.53	0	0.0180249	0	0.742381	0.239594	1
7.54	0	0.0178176	0	0.742587	0.239595	1
7.55	0	0.0176127	0	0.742791	0.239596	1
7.56	0	0.0174102	0	0.742993	0.239597	1
7.57	0	0.01721	0	0.743192	0.239598	1
7.58	0	0.017012	0	0.743389	0.239599	1
7.59	0	0.0168164	0	0.743583	0.239601	1
7.6	0	0.016623	0	0.743775	0.239602	1
7.61	0	0.0164318	0	0.743965	0.239603	1
7.62	0	0.0162429	0	0.744153	0.239604	1
7.63	0	0.0160561	0	0.744339	0.239605	1
7.64	0	0.0158714	0	0.744523	0.239606	1
7.65	0	0.0156889	0	0.744704	0.239607	1
7.66	0	0.0155085	0	0.744883	0.239608	1
7.67	0	0.0153301	0	0.745061	0.239609	1
7.68	0	0.0151538	0	0.745236	0.23961	1
7.69	0	0.0149795	0	0.745409	0.239611	1
7.7	0	0.0148073	0	0.745581	0.239612	1
7.71	0	0.014637	0	0.74575	0.239613	1
7.72	0	0.0144686	0	0.745917	0.239614	1
7.73	0	0.0143022	0	0.746083	0.239615	1
7.74	0	0.0141378	0	0.746246	0.239616	1
7.75	0	0.0139752	0	0.746408	0.239617	1
7.76	0	0.0138145	0	0.746568	0.239618	1
7.77	0	0.0136556	0	0.746726	0.239619	1
7.78	0	0.0134985	0	0.746882	0.23962	1
7.79	0	0.0133433	0	0.747036	0.239621	1
7.8	0	0.0131898	0	0.747189	0.239622	1
7.81	0	0.0130382	0	0.747339	0.239622	1
7.82	0	0.0128882	0	0.747488	0.239623	1
7.83	0	0.01274	0	0.747636	0.239624	1
7.84	0	0.0125935	0	0.747781	0.239625	1
7.85	0	0.0124487	0	0.747925	0.239626	1
7.86	0	0.0123055	0	0.748068	0.239627	1
7.87	0	0.012164	0	0.748208	0.239628	1
7.88	0	0.0120241	0	0.748347	0.239629	1
7.89	0	0.0118858	0	0.748485	0.239629	1
7.9	0	0.0117491	0	0.748621	0.23963	1
7.91	0	0.011614	0	0.748755	0.239631	1
7.92	0	0.0114804	0	0.748888	0.239632	1
7.93	0	0.0113484	0	0.749019	0.239633	1
7.94	0	0.0112179	0	0.749149	0.239633	1
7.95	0	0.0110889	0	0.749277	0.239634	1
7.96	0	0.0109613	0	0.749404	0.239635	1
7.97	0	0.0108353	0	0.749529	0.239636	1
7.98	0	0.0107107	0	0.749653	0.239636	1
7.99	0	0.0105875	0	0.749775	0.239637	1
8	0	0.0104657	0	0.749896	0.239638	1
8.01	0	0.0103454	0	0.750016	0.239639	1
8.02	0	0.0102264	0	0.750134	0.239639	1
8.03	0	0.0101088	0	0.750251	0.23964	1
8.04	0	0.00999255	0	0.750367	0.239641	1
8.05	0	0.00987763	0	0.750481	0.239642	1
8.06	0	0.00976403	0	0.750594	0.239642	1
8.07	0	0.00965174	0	0.750705	0.239643	1
8.08	0	0.00954074	0	0.750816	0.239644	1
8.09	0	0.00943102	0	0.750925	0.239644	1
8.1	0	0.00932256	0	0.751032	0.239645	1
8.11	0	0.00921535	0	0.751139	0.239646	1
8.12	0	0.00910937	0	0.751244	0.239646	1
8.13	0	0.00900461	0	0.751348	0.239647	1
8.14	0	0.00890105	0	0.751451	0.239648	1
8.15	0	0.00879869	0	0.751553	0.239648	1
8.16	0	0.0086975	0	0.751653	0.239649	1
8.17	0	0.00859747	0	0.751753	0.23965	1
8.18	0	0.0084986	0	0.751851	0.23965	1
8.19	0	0.00840086	0	0.751948	0.239651	1
8.2	0	0.00830425	0	0.752044	0.239652	1
8.21	0	0.00820875	0	0.752139	0.239652	1
8.22	0	0.00811434	0	0.752233	0.239653	1
8.23	0	0.00802103	0	0.752325	0.239653	1
8.24	0	0.00792878	0	0.752417	0.239654	1
8.25	0	0.0078376	0	0.752508	0.239655	1
8.26	0	0.00774746	0	0.752597	0.239655	1
8.27	0	0.00765836	0	0.752686	0.239656	1
8.28	0	0.00757029	0	0.752773	0.239656	1
8.29	0	0.00748323	0	0.75286	0.239657	1
8.3	0	0.00739717	0	0.752945	0.239658	1
8.31	0	0.0073121	0	0.75303	0.239658	1
8.32	0	0.00722801	0	0.753113	0.239659	1
8.33	0	0.00714488	0	0.753196	0.239659	1
8.34	0	0.00706271	0	0.753277	0.23966	1
8.35	0	0.00698149	0	0.753358	0.23966	1
8.36	0	0.0069012	0	0.753438	0.239661	1
8.37	0	0.00682183	0	0.753517	0.239662	1
8.38	0	0.00674338	0	0.753595	0.239662	1
8.39	0	0.00666583	0	0.753672	0.239663	1
8.4	0	0.00658917	0	0.753748	0.239663	1
8.41	0	0.00651339	0	0.753823	0.239664	1
8.42	0	0.00643849	0	0.753897	0.239664	1
8.43	0	0.00636444	0	0.753971	0.239665	1
8.44	0	0.00629125	0	0.754044	0.239665	1
8.45	0	0.0062189	0	0.754115	0.239666	1
8.46	0	0.00614738	0	0.754186	0.239666	1
8.47	0	0.00607668	0	0.754257	0.239667	1
8.48	0	0.0060068	0	0.754326	0.239667	1
8.49	0	0.00593772	0	0.754395	0.239668	1
8.5	0	0.00586943	0	0.754462	0.239668	1
8.51	0	0.00580193	0	0.754529	0.239669	1
8.52	0	0.0057352	0	0.754596	0.239669	1
8.53	0	0.00566925	0	0.754661	0.23967	1
8.54	0	0.00560405	0	0.754726	0.23967	1
8.55	0	0.0055396	0	0.75479	0.239671	1
8.56	0	0.00547589	0	0.754853	0.239671	1
8.57	0	0.00541292	0	0.754916	0.239671	1
8.58	0	0.00535067	0	0.754977	0.239672	1
8.59	0	0.00528913	0	0.755038	0.239672	1
8.6	0	0.00522831	0	0.755099	0.239673	1
8.61	0	0.00516818	0	0.755159	0.239673	1
8.62	0	0.00510874	0	0.755218	0.239674	1
8.63	0	0.00504999	0	0.755276	0.239674	1
8.64	0	0.00499191	0	0.755333	0.239675	1
8.65	0	0.00493451	0	0.75539	0.239675	1
8.66	0	0.00487776	0	0.755447	0.239675	1
8.67	0	0.00482166	0	0.755502	0.239676	1
8.68	0	0.00476621	0	0.755557	0.239676	1
8.69	0	0.0047114	0	0.755612	0.239677	1
8.7	0	0.00465721	0	0.755666	0.239677	1
8.71	0	0.00460365	0	0.755719	0.239678	1
8.72	0	0.00455071	0	0.755771	0.239678	1
8.73	0	0.00449838	0	0.755823	0.239678	1
8.74	0	0.00444664	0	0.755875	0.239679	1
8.75	0	0.0043955	0	0.755925	0.239679	1
8.76	0	0.00434496	0	0.755975	0.23968	1
8.77	0	0.00429499	0	0.756025	0.23968	1
8.78	0	0.00424559	0	0.756074	0.23968	1
8.79	0	0.00419677	0	0.756122	0.239681	1
8.8	0	0.0041485	0	0.75617	0.239681	1
8.81	0	0.00410079	0	0.756218	0.239682	1
8.82	0	0.00405363	0	0.756264	0.239682	1
8.83	0	0.00400701	0	0.756311	0.239682	1
8.84	0	0.00396093	0	0.756356	0.239683	1
8.85	0	0.00391538	0	0.756402	0.239683	1
8.86	0	0.00387035	0	0.756446	0.239683	1
8.87	0	0.00382584	0	0.75649	0.239684	1
8.88	0	0.00378184	0	0.756534	0.239684	1
8.89	0	0.00373835	0	0.756577	0.239685	1
8.9	0	0.00369536	0	0.75662	0.239685	1
8.91	0	0.00365286	0	0.756662	0.239685	1
8.92	0	0.00361085	0	0.756704	0.239686	1
8.93	0	0.00356932	0	0.756745	0.239686	1
8.94	0	0.00352828	0	0.756785	0.239686	1
8.95	0	0.0034877	0	0.756826	0.239687	1
8.96	0	0.00344759	0	0.756865	0.239687	1
8.97	0	0.00340794	0	0.756905	0.239687	1
8.98	0	0.00336875	0	0.756944	0.239688	1
8.99	0	0.00333001	0	0.756982	0.239688	1
9	0	0.00329171	0	0.75702	0.239688	1
9.01	0	0.00325385	0	0.757057	0.239689	1
9.02	0	0.00321643	0	0.757094	0.239689	1
9.03	0	0.00317944	0	0.757131	0.239689	1
9.04	0	0.00314288	0	0.757167	0.23969	1
9.05	0	0.00310674	0	0.757203	0.23969	1
9.06	0	0.00307101	0	0.757239	0.23969	1
9.07	0	0.00303569	0	0.757274	0.239691	1
9.08	0	0.00300078	0	0.757308	0.239691	1
9.09	0	0.00296627	0	0.757342	0.239691	1
9.1	0	0.00293215	0	0.757376	0.239692	1
9.11	0	0.00289843	0	0.75741	0.239692	1
9.12	0	0.0028651	0	0.757443	0.239692	1
9.13	0	0.00283215	0	0.757475	0.239693	1
9.14	0	0.00279958	0	0.757507	0.239693	1
9.15	0	0.00276738	0	0.757539	0.239693	1
9.16	0	0.00273556	0	0.757571	0.239694	1
9.17	0	0.0027041	0	0.757602	0.239694	1
9.18	0	0.002673	0	0.757633	0.239694	1
9.19	0	0.00264226	0	0.757663	0.239694	1
9.2	0	0.00261187	0	0.757693	0.239695	1
9.21	0	0.00258184	0	0.757723	0.239695	1
9.22	0	0.00255214	0	0.757752	0.239695	1
9.23	0	0.00252279	0	0.757782	0.239696	1
9.24	0	0.00249378	0	0.75781	0.239696	1
9.25	0	0.0024651	0	0.757839	0.239696	1
9.26	0	0.00243675	0	0.757867	0.239697	1
9.27	0	0.00240873	0	0.757894	0.239697	1
9.28	0	0.00238103	0	0.757922	0.239697	1
9.29	0	0.00235364	0	0.757949	0.239697	1
9.3	0	0.00232658	0	0.757976	0.239698	1
9.31	0	0.00229982	0	0.758002	0.239698	1
9.32	0	0.00227337	0	0.758028	0.239698	1
9.33	0	0.00224723	0	0.758054	0.239699	1
9.34	0	0.00222138	0	0.75808	0.239699	1
9.35	0	0.00219584	0	0.758105	0.239699	1
9.36	0	0.00217058	0	0.75813	0.239699	1
9.37	0	0.00214562	0	0.758155	0.2397	1
9.38	0	0.00212094	0	0.758179	0.2397	1
9.39	0	0.00209655	0	0.758203	0.2397	1
9.4	0	0.00207244	0	0.758227	0.2397	1
9.41	0	0.00204861	0	0.758251	0.239701	1
9.42	0	0.00202505	0	0.758274	0.239701	1
9.43	0	0.00200176	0	0.758297	0.239701	1
9.44	0	0.00197874	0	0.75832	0.239702	1
9.45	0	0.00195598	0	0.758342	0.239702	1
9.46	0	0.00193349	0	0.758364	0.239702	1
9.47	0	0.00191125	0	0.758386	0.239702	1
9.48	0	0.00188927	0	0.758408	0.239703	1
9.49	0	0.00186754	0	0.75843	0.239703	1
9.5	0	0.00184607	0	0.758451	0.239703	1
9.51	0	0.00182484	0	0.758472	0.239703	1
9.52	0	0.00180385	0	0.758493	0.239704	1
9.53	0	0.00178311	0	0.758513	0.239704	1
9.54	0	0.0017626	0	0.758533	0.239704	1
9.55	0	0.00174233	0	0.758553	0.239704	1
9.56	0	0.00172229	0	0.758573	0.239705	1
9.57	0	0.00170248	0	0.758593	0.239705	1
9.58	0	0.0016829	0	0.758612	0.239705	1
9.59	0	0.00166355	0	0.758631	0.239705	1
9.6	0	0.00164442	0	0.75865	0.239706	1
9.61	0	0.00162551	0	0.758669	0.239706	1
9.62	0	0.00160681	0	0.758687	0.239706	1
9.63	0	0.00158834	0	0.758705	0.239706	1
9.64	0	0.00157007	0	0.758723	0.239707	1
9.65	0	0.00155201	0	0.758741	0.239707	1
9.66	0	0.00153416	0	0.758759	0.239707	1
9.67	0	0.00151652	0	0.758776	0.239707	1
9.68	0	0.00149908	0	0.758793	0.239708	1
9.69	0	0.00148184	0	0.75881	0.239708	1
9.7	0	0.0014648	0	0.758827	0.239708	1
9.71	0	0.00144795	0	0.758844	0.239708	1
9.72	0	0.0014313	0	0.75886	0.239709	1
9.73	0	0.00141484	0	0.758876	0.239709	1
9.74	0	0.00139857	0	0.758892	0.239709	1
9.75	0	0.00138248	0	0.758908	0.239709	1
9.76	0	0.00136659	0	0.758924	0.239709	1
9.77	0	0.00135087	0	0.758939	0.23971	1
9.78	0	0.00133533	0	0.758955	0.23971	1
9.79	0	0.00131998	0	0.75897	0.23971	1
9.8	0	0.0013048	0	0.758985	0.23971	1
9.81	0	0.00128979	0	0.759	0.239711	1
9.82	0	0.00127496	0	0.759014	0.239711	1
9.83	0	0.0012603	0	0.759029	0.239711	1
9.84	0	0.0012458	0	0.759043	0.239711	1
9.85	0	0.00123147	0	0.759057	0.239711	1
9.86	0	0.00121731	0	0.759071	0.239712	1
9.87	0	0.00120331	0	0.759085	0.239712	1
9.88	0	0.00118947	0	0.759098	0.239712	1
9.89	0	0.00117579	0	0.759112	0.239712	1
9.9	0	0.00116227	0	0.759125	0.239713	1
9.91	0	0.00114891	0	0.759138	0.239713	1
9.92	0	0.00113569	0	0.759151	0.239713	1
9.93	0	0.00112263	0	0.759164	0.239713	1
9.94	0	0.00110972	0	0.759177	0.239713	1
9.95	0	0.00109696	0	0.759189	0.239714	1
9.96	0	0.00108434	0	0.759202	0.239714	1
9.97	0	0.00107187	0	0.759214	0.239714	1
9.98	0	0.00105955	0	0.759226	0.239714	1
9.99	0	0.00104736	0	0.759238	0.239714	1
10	0	0.00103532	0	0.75925	0.239715	1

## Sheet: MCPTC with deaths
MAXIMUM CAPACITY MODEL WITH DEATHS AND PEDIATRIC TRAUMA CENTER AVAILABLE AT ADULT CENTER RATES
This worksheet demonstrates a complete version, with all boundary conditions, of the model described in Appendix B of the text, with all pediatric values set equal to the adult values.
We note that the column for PD(t) is written here as one minus the sum of the other populations because of software constraints on the length of Excel worksheet formulas,
but the reader may verify by inspecting the Region IV worksheet in this file that the populations sum to unity as required.
Inputs (which can be changed by the user) are bolded in the blue box. Note that k, k, the l parameters, and m must not be changed manually, but rather are the sum of appropriate variable inputs.
Constants needed for calculations, which are parameterized by the inputs, are labeled in the green box. Output timescales and boundary conditions are labeled in the orange box.
The derivation is valid only when the pediatric center is slower, in terms of reaching its maximum capacity, than the adult center. This is true only when kpdp ≤ kpda; in other words, the user cannot set
cell B27 to be larger than A27, or meaningless results occur.
The chart at lower right displays the pediatric surge, pediatric patients admitted to the adult center, pediatric patients admitted to the PTC, discharged and deceased patients in blue, red, green,
orange, and black curves as a function of time in days, respectively. See text for details.
With the addition of death rates, the parameter t99 is no longer meaningful in general, as deaths may accrue too rapidly for the discharged population to ever reach a proportion of 99% of the surge.
We therefore evaluate the proportion of deceased patients at t = 10 days, the time at which the IDF field hospital described in Reference 1 of the main text ceased operations.
INPUT PARAMETERS							OUTPUTS
Rate Constants (day -1)							Timescales (days)
kpaa	kpap	k	ws	ls			t1a	t1p	t2
0.158	0.158	0.316	0.076	0.392			1.41502	1.41502	3.49077
kpda'	kpdp'	k	wa	la			BOUNDARY CONDITIONS (dimensionless)
0.122	0.122	0.244	0.0057	1.1567			A	B	C	D
kpda	kpdp		wp	lp			0.574252	0.574252	0.0784402	0.0784402
1.151	1.151		0.0057	1.1567			E	F	G	H
			wd	lII			0.185404	0.185404	0.691869	0.0784402
			2e-05	0.234			J	K	L
			wa'	la'			0.0834633	0.0834633	0.151251
			0.0057	0.1277
			wp'	m			PROPORTION OF SURGE DECEASED AT t99
			0.0057	0.2554					Pd(t= 10)
									0.847785
CONSTANTS (Dimensionless)									PD(t = 10)
a'	r	q	f	G	D	L			0.152131
1.11998	0.545726	0.191781	0.0745438	0.0386068	-0.943415	1810.01
t (days)	Ps(t)	Paa(t)	Pap(t)	Pd(t)	PD(t)	SUM
0	1	0	0	0	0	1
0.01	0.996088	0.00156782	0.00156782	1.80922e-05	0.000758602	1
0.02	0.992191	0.00311147	0.00311147	7.19968e-05	0.00151441	1
0.03	0.988309	0.00463126	0.00463126	0.000161161	0.00226744	1
0.04	0.984442	0.00612748	0.00612748	0.000285039	0.0030177	1
0.05	0.980591	0.00760044	0.00760044	0.000443092	0.0037652	1
0.06	0.976754	0.00905042	0.00905042	0.000634787	0.00450994	1
0.07	0.972933	0.0104777	0.0104777	0.000859599	0.00525193	1
0.08	0.969127	0.0118826	0.0118826	0.00111701	0.00599119	1
0.09	0.965335	0.0132653	0.0132653	0.0014065	0.00672772	1
0.1	0.961558	0.0146263	0.0146263	0.00172758	0.00746152	1
0.11	0.957796	0.0159656	0.0159656	0.00207973	0.00819262	1
0.12	0.954049	0.0172836	0.0172836	0.00246247	0.00892102	1
0.13	0.950317	0.0185806	0.0185806	0.00287531	0.00964672	1
0.14	0.946599	0.0198569	0.0198569	0.00331776	0.0103697	1
0.15	0.942895	0.0211126	0.0211126	0.00378936	0.0110901	1
0.16	0.939206	0.0223481	0.0223481	0.00428963	0.0118078	1
0.17	0.935532	0.0235636	0.0235636	0.00481811	0.0125228	1
0.18	0.931872	0.0247593	0.0247593	0.00537434	0.0132351	1
0.19	0.928226	0.0259356	0.0259356	0.00595788	0.0139449	1
0.2	0.924595	0.0270926	0.0270926	0.00656827	0.014652	1
0.21	0.920977	0.0282306	0.0282306	0.00720507	0.0153564	1
0.22	0.917374	0.0293499	0.0293499	0.00786786	0.0160583	1
0.23	0.913785	0.0304506	0.0304506	0.0085562	0.0167575	1
0.24	0.91021	0.0315331	0.0315331	0.00926966	0.0174542	1
0.25	0.906649	0.0325975	0.0325975	0.0100078	0.0181483	1
0.26	0.903102	0.0336441	0.0336441	0.0107703	0.0188397	1
0.27	0.899569	0.0346731	0.0346731	0.0115567	0.0195287	1
0.28	0.896049	0.0356847	0.0356847	0.0123665	0.020215	1
0.29	0.892544	0.0366791	0.0366791	0.0131995	0.0208988	1
0.3	0.889052	0.0376566	0.0376566	0.0140551	0.02158	1
0.31	0.885573	0.0386174	0.0386174	0.014933	0.0222587	1
0.32	0.882109	0.0395617	0.0395617	0.0158329	0.0229349	1
0.33	0.878658	0.0404898	0.0404898	0.0167543	0.0236086	1
0.34	0.87522	0.0414017	0.0414017	0.0176969	0.0242797	1
0.35	0.871796	0.0422977	0.0422977	0.0186603	0.0249484	1
0.36	0.868385	0.0431781	0.0431781	0.0196442	0.0256145	1
0.37	0.864988	0.044043	0.044043	0.0206481	0.0262782	1
0.38	0.861604	0.0448926	0.0448926	0.0216718	0.0269393	1
0.39	0.858233	0.0457272	0.0457272	0.0227149	0.027598	1
0.4	0.854875	0.0465469	0.0465469	0.023777	0.0282543	1
0.41	0.85153	0.0473518	0.0473518	0.0248578	0.0289081	1
0.42	0.848199	0.0481423	0.0481423	0.0259569	0.0295594	1
0.43	0.844881	0.0489185	0.0489185	0.0270741	0.0302083	1
0.44	0.841575	0.0496805	0.0496805	0.028209	0.0308548	1
0.45	0.838283	0.0504286	0.0504286	0.0293613	0.0314989	1
0.46	0.835003	0.0511629	0.0511629	0.0305306	0.0321405	1
0.47	0.831736	0.0518837	0.0518837	0.0317167	0.0327798	1
0.48	0.828482	0.052591	0.052591	0.0329192	0.0334166	1
0.49	0.825241	0.0532851	0.0532851	0.0341379	0.0340511	1
0.5	0.822012	0.0539661	0.0539661	0.0353724	0.0346831	1
0.51	0.818796	0.0546343	0.0546343	0.0366224	0.0353128	1
0.52	0.815593	0.0552897	0.0552897	0.0378876	0.0359402	1
0.53	0.812402	0.0559325	0.0559325	0.0391678	0.0365652	1
0.54	0.809224	0.056563	0.056563	0.0404626	0.0371878	1
0.55	0.806058	0.0571812	0.0571812	0.0417718	0.0378081	1
0.56	0.802904	0.0577873	0.0577873	0.0430951	0.0384261	1
0.57	0.799763	0.0583816	0.0583816	0.0444323	0.0390417	1
0.58	0.796634	0.058964	0.058964	0.0457829	0.039655	1
0.59	0.793517	0.0595349	0.0595349	0.0471469	0.0402661	1
0.6	0.790413	0.0600943	0.0600943	0.0485238	0.0408748	1
0.61	0.78732	0.0606424	0.0606424	0.0499135	0.0414812	1
0.62	0.78424	0.0611794	0.0611794	0.0513157	0.0420853	1
0.63	0.781172	0.0617054	0.0617054	0.0527301	0.0426872	1
0.64	0.778116	0.0622205	0.0622205	0.0541565	0.0432868	1
0.65	0.775071	0.0627249	0.0627249	0.0555946	0.0438842	1
0.66	0.772039	0.0632187	0.0632187	0.0570442	0.0444793	1
0.67	0.769019	0.063702	0.063702	0.0585051	0.0450721	1
0.68	0.76601	0.0641751	0.0641751	0.059977	0.0456627	1
0.69	0.763013	0.0646381	0.0646381	0.0614596	0.0462511	1
0.7	0.760028	0.065091	0.065091	0.0629528	0.0468373	1
0.71	0.757055	0.065534	0.065534	0.0644563	0.0474212	1
0.72	0.754093	0.0659672	0.0659672	0.0659699	0.048003	1
0.73	0.751142	0.0663909	0.0663909	0.0674933	0.0485825	1
0.74	0.748204	0.066805	0.066805	0.0690264	0.0491599	1
0.75	0.745276	0.0672098	0.0672098	0.0705689	0.049735	1
0.76	0.742361	0.0676053	0.0676053	0.0721207	0.050308	1
0.77	0.739456	0.0679917	0.0679917	0.0736814	0.0508789	1
0.78	0.736563	0.0683691	0.0683691	0.0752509	0.0514475	1
0.79	0.733682	0.0687376	0.0687376	0.076829	0.0520141	1
0.8	0.730811	0.0690974	0.0690974	0.0784155	0.0525784	1
0.81	0.727952	0.0694485	0.0694485	0.0800102	0.0531407	1
0.82	0.725104	0.0697911	0.0697911	0.0816128	0.0537008	1
0.83	0.722267	0.0701253	0.0701253	0.0832232	0.0542588	1
0.84	0.719442	0.0704513	0.0704513	0.0848413	0.0548147	1
0.85	0.716627	0.070769	0.070769	0.0864667	0.0553684	1
0.86	0.713823	0.0710787	0.0710787	0.0880994	0.0559201	1
0.87	0.71103	0.0713804	0.0713804	0.0897391	0.0564697	1
0.88	0.708249	0.0716742	0.0716742	0.0913856	0.0570172	1
0.89	0.705478	0.0719604	0.0719604	0.0930389	0.0575626	1
0.9	0.702718	0.0722389	0.0722389	0.0946986	0.058106	1
0.91	0.699968	0.0725098	0.0725098	0.0963647	0.0586473	1
0.92	0.69723	0.0727733	0.0727733	0.0980369	0.0591865	1
0.93	0.694502	0.0730296	0.0730296	0.099715	0.0597237	1
0.94	0.691785	0.0732785	0.0732785	0.101399	0.0602588	1
0.95	0.689079	0.0735204	0.0735204	0.103089	0.0607919	1
0.96	0.686383	0.0737552	0.0737552	0.104784	0.061323	1
0.97	0.683697	0.0739832	0.0739832	0.106484	0.0618521	1
0.98	0.681022	0.0742042	0.0742042	0.10819	0.0623792	1
0.99	0.678358	0.0744186	0.0744186	0.109901	0.0629042	1
1	0.675704	0.0746263	0.0746263	0.111616	0.0634273	1
1.01	0.673061	0.0748274	0.0748274	0.113336	0.0639484	1
1.02	0.670427	0.0750221	0.0750221	0.115061	0.0644674	1
1.03	0.667804	0.0752104	0.0752104	0.11679	0.0649846	1
1.04	0.665192	0.0753925	0.0753925	0.118524	0.0654997	1
1.05	0.662589	0.0755683	0.0755683	0.120261	0.0660129	1
1.06	0.659997	0.0757381	0.0757381	0.122003	0.0665241	1
1.07	0.657415	0.0759018	0.0759018	0.123748	0.0670334	1
1.08	0.654843	0.0760596	0.0760596	0.125497	0.0675407	1
1.09	0.652281	0.0762116	0.0762116	0.12725	0.0680462	1
1.1	0.649729	0.0763578	0.0763578	0.129006	0.0685496	1
1.11	0.647187	0.0764983	0.0764983	0.130765	0.0690512	1
1.12	0.644655	0.0766332	0.0766332	0.132528	0.0695509	1
1.13	0.642133	0.0767626	0.0767626	0.134293	0.0700486	1
1.14	0.639621	0.0768866	0.0768866	0.136062	0.0705445	1
1.15	0.637118	0.0770052	0.0770052	0.137833	0.0710384	1
1.16	0.634626	0.0771185	0.0771185	0.139607	0.0715305	1
1.17	0.632143	0.0772265	0.0772265	0.141383	0.0720207	1
1.18	0.62967	0.0773295	0.0773295	0.143162	0.072509	1
1.19	0.627206	0.0774274	0.0774274	0.144944	0.0729955	1
1.2	0.624752	0.0775203	0.0775203	0.146727	0.0734801	1
1.21	0.622308	0.0776083	0.0776083	0.148513	0.0739628	1
1.22	0.619873	0.0776914	0.0776914	0.1503	0.0744438	1
1.23	0.617448	0.0777698	0.0777698	0.152089	0.0749228	1
1.24	0.615033	0.0778434	0.0778434	0.15388	0.0754001	1
1.25	0.612626	0.0779125	0.0779125	0.155673	0.0758755	1
1.26	0.61023	0.0779769	0.0779769	0.157467	0.0763491	1
1.27	0.607842	0.0780369	0.0780369	0.159263	0.0768209	1
1.28	0.605464	0.0780924	0.0780924	0.16106	0.0772909	1
1.29	0.603095	0.0781436	0.0781436	0.162858	0.0777591	1
1.3	0.600736	0.0781905	0.0781905	0.164658	0.0782255	1
1.31	0.598386	0.0782331	0.0782331	0.166458	0.0786901	1
1.32	0.596044	0.0782715	0.0782715	0.16826	0.0791529	1
1.33	0.593713	0.0783059	0.0783059	0.170062	0.079614	1
1.34	0.59139	0.0783362	0.0783362	0.171865	0.0800733	1
1.35	0.589076	0.0783625	0.0783625	0.173668	0.0805308	1
1.36	0.586771	0.0783848	0.0783848	0.175472	0.0809866	1
1.37	0.584476	0.0784033	0.0784033	0.177277	0.0814407	1
1.38	0.582189	0.078418	0.078418	0.179082	0.081893	1
1.39	0.579911	0.0784289	0.0784289	0.180887	0.0823435	1
1.4	0.577643	0.0784362	0.0784362	0.182693	0.0827924	1
1.41	0.575383	0.0784398	0.0784398	0.184498	0.0832395	1
1.42	0.572762	0.0784402	0.0784402	0.18662	0.0837372	1
1.43	0.569774	0.0784402	0.0784402	0.18906	0.0842854	1
1.44	0.566788	0.0784402	0.0784402	0.1915	0.0848313	1
1.45	0.563805	0.0784402	0.0784402	0.19394	0.085375	1
1.46	0.560823	0.0784402	0.0784402	0.19638	0.0859164	1
1.47	0.557844	0.0784402	0.0784402	0.19882	0.0864555	1
1.48	0.554867	0.0784402	0.0784402	0.20126	0.0869924	1
1.49	0.551893	0.0784402	0.0784402	0.2037	0.087527	1
1.5	0.548921	0.0784402	0.0784402	0.20614	0.0880593	1
1.51	0.545951	0.0784402	0.0784402	0.20858	0.0885894	1
1.52	0.542983	0.0784402	0.0784402	0.21102	0.0891173	1
1.53	0.540017	0.0784402	0.0784402	0.21346	0.0896429	1
1.54	0.537054	0.0784402	0.0784402	0.215899	0.0901662	1
1.55	0.534093	0.0784402	0.0784402	0.218339	0.0906873	1
1.56	0.531134	0.0784402	0.0784402	0.220779	0.0912061	1
1.57	0.528178	0.0784402	0.0784402	0.223219	0.0917227	1
1.58	0.525223	0.0784402	0.0784402	0.225659	0.092237	1
1.59	0.522271	0.0784402	0.0784402	0.228099	0.0927491	1
1.6	0.519321	0.0784402	0.0784402	0.230539	0.093259	1
1.61	0.516374	0.0784402	0.0784402	0.232979	0.0937666	1
1.62	0.513429	0.0784402	0.0784402	0.235419	0.0942719	1
1.63	0.510485	0.0784402	0.0784402	0.237859	0.0947751	1
1.64	0.507545	0.0784402	0.0784402	0.240299	0.095276	1
1.65	0.504606	0.0784402	0.0784402	0.242739	0.0957746	1
1.66	0.50167	0.0784402	0.0784402	0.245179	0.0962711	1
1.67	0.498735	0.0784402	0.0784402	0.247619	0.0967653	1
1.68	0.495803	0.0784402	0.0784402	0.250059	0.0972573	1
1.69	0.492874	0.0784402	0.0784402	0.252499	0.097747	1
1.7	0.489946	0.0784402	0.0784402	0.254939	0.0982345	1
1.71	0.487021	0.0784402	0.0784402	0.257379	0.0987198	1
1.72	0.484098	0.0784402	0.0784402	0.259819	0.0992029	1
1.73	0.481177	0.0784402	0.0784402	0.262259	0.0996838	1
1.74	0.478259	0.0784402	0.0784402	0.264699	0.100162	1
1.75	0.475342	0.0784402	0.0784402	0.267138	0.100639	1
1.76	0.472428	0.0784402	0.0784402	0.269578	0.101113	1
1.77	0.469516	0.0784402	0.0784402	0.272018	0.101585	1
1.78	0.466606	0.0784402	0.0784402	0.274458	0.102055	1
1.79	0.463699	0.0784402	0.0784402	0.276898	0.102522	1
1.8	0.460794	0.0784402	0.0784402	0.279338	0.102988	1
1.81	0.457891	0.0784402	0.0784402	0.281778	0.103451	1
1.82	0.45499	0.0784402	0.0784402	0.284218	0.103912	1
1.83	0.452091	0.0784402	0.0784402	0.286658	0.104371	1
1.84	0.449194	0.0784402	0.0784402	0.289098	0.104827	1
1.85	0.4463	0.0784402	0.0784402	0.291538	0.105281	1
1.86	0.443408	0.0784402	0.0784402	0.293978	0.105734	1
1.87	0.440518	0.0784402	0.0784402	0.296418	0.106184	1
1.88	0.437631	0.0784402	0.0784402	0.298858	0.106631	1
1.89	0.434745	0.0784402	0.0784402	0.301298	0.107077	1
1.9	0.431862	0.0784402	0.0784402	0.303738	0.10752	1
1.91	0.428981	0.0784402	0.0784402	0.306178	0.107961	1
1.92	0.426102	0.0784402	0.0784402	0.308617	0.1084	1
1.93	0.423225	0.0784402	0.0784402	0.311057	0.108837	1
1.94	0.42035	0.0784402	0.0784402	0.313497	0.109272	1
1.95	0.417478	0.0784402	0.0784402	0.315937	0.109704	1
1.96	0.414608	0.0784402	0.0784402	0.318377	0.110135	1
1.97	0.41174	0.0784402	0.0784402	0.320817	0.110563	1
1.98	0.408874	0.0784402	0.0784402	0.323257	0.110989	1
1.99	0.40601	0.0784402	0.0784402	0.325697	0.111412	1
2	0.403149	0.0784402	0.0784402	0.328137	0.111834	1
2.01	0.400289	0.0784402	0.0784402	0.330577	0.112253	1
2.02	0.397432	0.0784402	0.0784402	0.333017	0.11267	1
2.03	0.394577	0.0784402	0.0784402	0.335457	0.113085	1
2.04	0.391725	0.0784402	0.0784402	0.337897	0.113498	1
2.05	0.388874	0.0784402	0.0784402	0.340337	0.113909	1
2.06	0.386026	0.0784402	0.0784402	0.342777	0.114317	1
2.07	0.383179	0.0784402	0.0784402	0.345217	0.114724	1
2.08	0.380335	0.0784402	0.0784402	0.347656	0.115128	1
2.09	0.377493	0.0784402	0.0784402	0.350096	0.11553	1
2.1	0.374653	0.0784402	0.0784402	0.352536	0.11593	1
2.11	0.371816	0.0784402	0.0784402	0.354976	0.116328	1
2.12	0.36898	0.0784402	0.0784402	0.357416	0.116723	1
2.13	0.366147	0.0784402	0.0784402	0.359856	0.117117	1
2.14	0.363316	0.0784402	0.0784402	0.362296	0.117508	1
2.15	0.360487	0.0784402	0.0784402	0.364736	0.117897	1
2.16	0.35766	0.0784402	0.0784402	0.367176	0.118284	1
2.17	0.354835	0.0784402	0.0784402	0.369616	0.118669	1
2.18	0.352012	0.0784402	0.0784402	0.372056	0.119052	1
2.19	0.349192	0.0784402	0.0784402	0.374496	0.119432	1
2.2	0.346374	0.0784402	0.0784402	0.376936	0.11981	1
2.21	0.343557	0.0784402	0.0784402	0.379375	0.120187	1
2.22	0.340743	0.0784402	0.0784402	0.381815	0.120561	1
2.23	0.337931	0.0784402	0.0784402	0.384255	0.120933	1
2.24	0.335122	0.0784402	0.0784402	0.386695	0.121303	1
2.25	0.332314	0.0784402	0.0784402	0.389135	0.12167	1
2.26	0.329509	0.0784402	0.0784402	0.391575	0.122036	1
2.27	0.326705	0.0784402	0.0784402	0.394015	0.122399	1
2.28	0.323904	0.0784402	0.0784402	0.396455	0.122761	1
2.29	0.321105	0.0784402	0.0784402	0.398895	0.12312	1
2.3	0.318308	0.0784402	0.0784402	0.401335	0.123477	1
2.31	0.315513	0.0784402	0.0784402	0.403775	0.123832	1
2.32	0.31272	0.0784402	0.0784402	0.406215	0.124185	1
2.33	0.30993	0.0784402	0.0784402	0.408655	0.124535	1
2.34	0.307141	0.0784402	0.0784402	0.411094	0.124884	1
2.35	0.304355	0.0784402	0.0784402	0.413534	0.12523	1
2.36	0.301571	0.0784402	0.0784402	0.415974	0.125575	1
2.37	0.298788	0.0784402	0.0784402	0.418414	0.125917	1
2.38	0.296008	0.0784402	0.0784402	0.420854	0.126257	1
2.39	0.293231	0.0784402	0.0784402	0.423294	0.126595	1
2.4	0.290455	0.0784402	0.0784402	0.425734	0.126931	1
2.41	0.287681	0.0784402	0.0784402	0.428174	0.127265	1
2.42	0.284909	0.0784402	0.0784402	0.430614	0.127596	1
2.43	0.28214	0.0784402	0.0784402	0.433054	0.127926	1
2.44	0.279373	0.0784402	0.0784402	0.435494	0.128253	1
2.45	0.276607	0.0784402	0.0784402	0.437934	0.128579	1
2.46	0.273844	0.0784402	0.0784402	0.440373	0.128902	1
2.47	0.271083	0.0784402	0.0784402	0.442813	0.129223	1
2.48	0.268324	0.0784402	0.0784402	0.445253	0.129542	1
2.49	0.265567	0.0784402	0.0784402	0.447693	0.129859	1
2.5	0.262812	0.0784402	0.0784402	0.450133	0.130174	1
2.51	0.26006	0.0784402	0.0784402	0.452573	0.130487	1
2.52	0.257309	0.0784402	0.0784402	0.455013	0.130798	1
2.53	0.254561	0.0784402	0.0784402	0.457453	0.131106	1
2.54	0.251814	0.0784402	0.0784402	0.459893	0.131413	1
2.55	0.24907	0.0784402	0.0784402	0.462333	0.131717	1
2.56	0.246328	0.0784402	0.0784402	0.464773	0.132019	1
2.57	0.243587	0.0784402	0.0784402	0.467212	0.13232	1
2.58	0.240849	0.0784402	0.0784402	0.469652	0.132618	1
2.59	0.238113	0.0784402	0.0784402	0.472092	0.132914	1
2.6	0.235379	0.0784402	0.0784402	0.474532	0.133208	1
2.61	0.232648	0.0784402	0.0784402	0.476972	0.1335	1
2.62	0.229918	0.0784402	0.0784402	0.479412	0.13379	1
2.63	0.22719	0.0784402	0.0784402	0.481852	0.134078	1
2.64	0.224464	0.0784402	0.0784402	0.484292	0.134363	1
2.65	0.221741	0.0784402	0.0784402	0.486732	0.134647	1
2.66	0.219019	0.0784402	0.0784402	0.489172	0.134929	1
2.67	0.2163	0.0784402	0.0784402	0.491611	0.135208	1
2.68	0.213583	0.0784402	0.0784402	0.494051	0.135486	1
2.69	0.210867	0.0784402	0.0784402	0.496491	0.135761	1
2.7	0.208154	0.0784402	0.0784402	0.498931	0.136034	1
2.71	0.205443	0.0784402	0.0784402	0.501371	0.136306	1
2.72	0.202734	0.0784402	0.0784402	0.503811	0.136575	1
2.73	0.200027	0.0784402	0.0784402	0.506251	0.136842	1
2.74	0.197322	0.0784402	0.0784402	0.508691	0.137107	1
2.75	0.194619	0.0784402	0.0784402	0.511131	0.13737	1
2.76	0.191918	0.0784402	0.0784402	0.513571	0.137631	1
2.77	0.189219	0.0784402	0.0784402	0.51601	0.13789	1
2.78	0.186522	0.0784402	0.0784402	0.51845	0.138147	1
2.79	0.183828	0.0784402	0.0784402	0.52089	0.138402	1
2.8	0.181135	0.0784402	0.0784402	0.52333	0.138654	1
2.81	0.178444	0.0784402	0.0784402	0.52577	0.138905	1
2.82	0.175756	0.0784402	0.0784402	0.52821	0.139154	1
2.83	0.173069	0.0784402	0.0784402	0.53065	0.139401	1
2.84	0.170385	0.0784402	0.0784402	0.53309	0.139645	1
2.85	0.167702	0.0784402	0.0784402	0.53553	0.139888	1
2.86	0.165022	0.0784402	0.0784402	0.53797	0.140128	1
2.87	0.162343	0.0784402	0.0784402	0.540409	0.140367	1
2.88	0.159667	0.0784402	0.0784402	0.542849	0.140603	1
2.89	0.156993	0.0784402	0.0784402	0.545289	0.140838	1
2.9	0.15432	0.0784402	0.0784402	0.547729	0.14107	1
2.91	0.15165	0.0784402	0.0784402	0.550169	0.1413	1
2.92	0.148982	0.0784402	0.0784402	0.552609	0.141529	1
2.93	0.146316	0.0784402	0.0784402	0.555049	0.141755	1
2.94	0.143651	0.0784402	0.0784402	0.557489	0.141979	1
2.95	0.140989	0.0784402	0.0784402	0.559929	0.142202	1
2.96	0.138329	0.0784402	0.0784402	0.562368	0.142422	1
2.97	0.135671	0.0784402	0.0784402	0.564808	0.14264	1
2.98	0.133015	0.0784402	0.0784402	0.567248	0.142856	1
2.99	0.130361	0.0784402	0.0784402	0.569688	0.143071	1
3	0.127709	0.0784402	0.0784402	0.572128	0.143283	1
3.01	0.125059	0.0784402	0.0784402	0.574568	0.143493	1
3.02	0.122411	0.0784402	0.0784402	0.577008	0.143701	1
3.03	0.119765	0.0784402	0.0784402	0.579448	0.143907	1
3.04	0.117121	0.0784402	0.0784402	0.581888	0.144111	1
3.05	0.114479	0.0784402	0.0784402	0.584327	0.144314	1
3.06	0.111839	0.0784402	0.0784402	0.586767	0.144514	1
3.07	0.109201	0.0784402	0.0784402	0.589207	0.144712	1
3.08	0.106565	0.0784402	0.0784402	0.591647	0.144908	1
3.09	0.103931	0.0784402	0.0784402	0.594087	0.145102	1
3.1	0.101299	0.0784402	0.0784402	0.596527	0.145294	1
3.11	0.0986687	0.0784402	0.0784402	0.598967	0.145484	1
3.12	0.0960407	0.0784402	0.0784402	0.601407	0.145672	1
3.13	0.0934147	0.0784402	0.0784402	0.603846	0.145858	1
3.14	0.0907907	0.0784402	0.0784402	0.606286	0.146043	1
3.15	0.0881687	0.0784402	0.0784402	0.608726	0.146225	1
3.16	0.0855487	0.0784402	0.0784402	0.611166	0.146405	1
3.17	0.0829307	0.0784402	0.0784402	0.613606	0.146583	1
3.18	0.0803146	0.0784402	0.0784402	0.616046	0.146759	1
3.19	0.0777006	0.0784402	0.0784402	0.618486	0.146933	1
3.2	0.0750885	0.0784402	0.0784402	0.620926	0.147105	1
3.21	0.0724785	0.0784402	0.0784402	0.623365	0.147276	1
3.22	0.0698704	0.0784402	0.0784402	0.625805	0.147444	1
3.23	0.0672643	0.0784402	0.0784402	0.628245	0.14761	1
3.24	0.0646601	0.0784402	0.0784402	0.630685	0.147774	1
3.25	0.062058	0.0784402	0.0784402	0.633125	0.147937	1
3.26	0.0594578	0.0784402	0.0784402	0.635565	0.148097	1
3.27	0.0568596	0.0784402	0.0784402	0.638005	0.148255	1
3.28	0.0542634	0.0784402	0.0784402	0.640445	0.148412	1
3.29	0.0516691	0.0784402	0.0784402	0.642884	0.148566	1
3.3	0.0490768	0.0784402	0.0784402	0.645324	0.148718	1
3.31	0.0464865	0.0784402	0.0784402	0.647764	0.148869	1
3.32	0.0438982	0.0784402	0.0784402	0.650204	0.149017	1
3.33	0.0413118	0.0784402	0.0784402	0.652644	0.149164	1
3.34	0.0387274	0.0784402	0.0784402	0.655084	0.149308	1
3.35	0.0361449	0.0784402	0.0784402	0.657524	0.149451	1
3.36	0.0335644	0.0784402	0.0784402	0.659964	0.149592	1
3.37	0.0309859	0.0784402	0.0784402	0.662403	0.14973	1
3.38	0.0284093	0.0784402	0.0784402	0.664843	0.149867	1
3.39	0.0258347	0.0784402	0.0784402	0.667283	0.150002	1
3.4	0.0232621	0.0784402	0.0784402	0.669723	0.150135	1
3.41	0.0206914	0.0784402	0.0784402	0.672163	0.150265	1
3.42	0.0181226	0.0784402	0.0784402	0.674603	0.150394	1
3.43	0.0155558	0.0784402	0.0784402	0.677043	0.150521	1
3.44	0.012991	0.0784402	0.0784402	0.679482	0.150646	1
3.45	0.0104281	0.0784402	0.0784402	0.681922	0.150769	1
3.46	0.00786712	0.0784402	0.0784402	0.684362	0.15089	1
3.47	0.00530811	0.0784402	0.0784402	0.686802	0.151009	1
3.48	0.00275105	0.0784402	0.0784402	0.689242	0.151127	1
3.49	0.000195928	0.0784402	0.0784402	0.691682	0.151242	1
3.5	0	0.077607	0.077607	0.693527	0.151259	1
3.51	0	0.0767144	0.0767144	0.695303	0.151268	1
3.52	0	0.0758322	0.0758322	0.697059	0.151277	1
3.53	0	0.0749601	0.0749601	0.698794	0.151285	1
3.54	0	0.074098	0.074098	0.70051	0.151294	1
3.55	0	0.0732459	0.0732459	0.702206	0.151303	1
3.56	0	0.0724035	0.0724035	0.703882	0.151311	1
3.57	0	0.0715709	0.0715709	0.705539	0.151319	1
3.58	0	0.0707478	0.0707478	0.707177	0.151328	1
3.59	0	0.0699341	0.0699341	0.708796	0.151336	1
3.6	0	0.0691299	0.0691299	0.710396	0.151344	1
3.61	0	0.0683349	0.0683349	0.711978	0.151352	1
3.62	0	0.067549	0.067549	0.713542	0.15136	1
3.63	0	0.0667721	0.0667721	0.715088	0.151368	1
3.64	0	0.0660042	0.0660042	0.716616	0.151375	1
3.65	0	0.0652452	0.0652452	0.718127	0.151383	1
3.66	0	0.0644948	0.0644948	0.71962	0.15139	1
3.67	0	0.0637531	0.0637531	0.721096	0.151398	1
3.68	0	0.0630199	0.0630199	0.722555	0.151405	1
3.69	0	0.0622952	0.0622952	0.723997	0.151413	1
3.7	0	0.0615788	0.0615788	0.725423	0.15142	1
3.71	0	0.0608706	0.0608706	0.726832	0.151427	1
3.72	0	0.0601705	0.0601705	0.728225	0.151434	1
3.73	0	0.0594786	0.0594786	0.729602	0.151441	1
3.74	0	0.0587945	0.0587945	0.730963	0.151448	1
3.75	0	0.0581184	0.0581184	0.732309	0.151455	1
3.76	0	0.05745	0.05745	0.733639	0.151461	1
3.77	0	0.0567893	0.0567893	0.734953	0.151468	1
3.78	0	0.0561362	0.0561362	0.736253	0.151475	1
3.79	0	0.0554906	0.0554906	0.737538	0.151481	1
3.8	0	0.0548525	0.0548525	0.738808	0.151488	1
3.81	0	0.0542216	0.0542216	0.740063	0.151494	1
3.82	0	0.0535981	0.0535981	0.741304	0.1515	1
3.83	0	0.0529817	0.0529817	0.74253	0.151506	1
3.84	0	0.0523724	0.0523724	0.743743	0.151513	1
3.85	0	0.0517701	0.0517701	0.744941	0.151519	1
3.86	0	0.0511747	0.0511747	0.746126	0.151525	1
3.87	0	0.0505862	0.0505862	0.747297	0.151531	1
3.88	0	0.0500044	0.0500044	0.748455	0.151537	1
3.89	0	0.0494293	0.0494293	0.749599	0.151542	1
3.9	0	0.0488609	0.0488609	0.75073	0.151548	1
3.91	0	0.048299	0.048299	0.751848	0.151554	1
3.92	0	0.0477435	0.0477435	0.752954	0.151559	1
3.93	0	0.0471944	0.0471944	0.754046	0.151565	1
3.94	0	0.0466517	0.0466517	0.755126	0.15157	1
3.95	0	0.0461152	0.0461152	0.756194	0.151576	1
3.96	0	0.0455848	0.0455848	0.757249	0.151581	1
3.97	0	0.0450606	0.0450606	0.758292	0.151587	1
3.98	0	0.0445424	0.0445424	0.759323	0.151592	1
3.99	0	0.0440301	0.0440301	0.760343	0.151597	1
4	0	0.0435238	0.0435238	0.76135	0.151602	1
4.01	0	0.0430232	0.0430232	0.762346	0.151607	1
4.02	0	0.0425284	0.0425284	0.763331	0.151612	1
4.03	0	0.0420393	0.0420393	0.764304	0.151617	1
4.04	0	0.0415559	0.0415559	0.765266	0.151622	1
4.05	0	0.041078	0.041078	0.766217	0.151627	1
4.06	0	0.0406056	0.0406056	0.767157	0.151632	1
4.07	0	0.0401386	0.0401386	0.768086	0.151637	1
4.08	0	0.039677	0.039677	0.769005	0.151641	1
4.09	0	0.0392207	0.0392207	0.769913	0.151646	1
4.1	0	0.0387696	0.0387696	0.77081	0.151651	1
4.11	0	0.0383238	0.0383238	0.771697	0.151655	1
4.12	0	0.037883	0.037883	0.772574	0.15166	1
4.13	0	0.0374474	0.0374474	0.773441	0.151664	1
4.14	0	0.0370167	0.0370167	0.774298	0.151668	1
4.15	0	0.036591	0.036591	0.775145	0.151673	1
4.16	0	0.0361702	0.0361702	0.775983	0.151677	1
4.17	0	0.0357542	0.0357542	0.77681	0.151681	1
4.18	0	0.035343	0.035343	0.777628	0.151686	1
4.19	0	0.0349366	0.0349366	0.778437	0.15169	1
4.2	0	0.0345348	0.0345348	0.779237	0.151694	1
4.21	0	0.0341376	0.0341376	0.780027	0.151698	1
4.22	0	0.033745	0.033745	0.780808	0.151702	1
4.23	0	0.0333569	0.0333569	0.78158	0.151706	1
4.24	0	0.0329733	0.0329733	0.782343	0.15171	1
4.25	0	0.0325941	0.0325941	0.783098	0.151714	1
4.26	0	0.0322193	0.0322193	0.783844	0.151718	1
4.27	0	0.0318487	0.0318487	0.784581	0.151721	1
4.28	0	0.0314825	0.0314825	0.78531	0.151725	1
4.29	0	0.0311204	0.0311204	0.78603	0.151729	1
4.3	0	0.0307625	0.0307625	0.786742	0.151733	1
4.31	0	0.0304087	0.0304087	0.787446	0.151736	1
4.32	0	0.030059	0.030059	0.788142	0.15174	1
4.33	0	0.0297133	0.0297133	0.78883	0.151743	1
4.34	0	0.0293716	0.0293716	0.78951	0.151747	1
4.35	0	0.0290338	0.0290338	0.790182	0.15175	1
4.36	0	0.0286999	0.0286999	0.790846	0.151754	1
4.37	0	0.0283699	0.0283699	0.791503	0.151757	1
4.38	0	0.0280436	0.0280436	0.792152	0.151761	1
4.39	0	0.0277211	0.0277211	0.792794	0.151764	1
4.4	0	0.0274023	0.0274023	0.793428	0.151767	1
4.41	0	0.0270872	0.0270872	0.794055	0.151771	1
4.42	0	0.0267757	0.0267757	0.794675	0.151774	1
4.43	0	0.0264677	0.0264677	0.795288	0.151777	1
4.44	0	0.0261633	0.0261633	0.795893	0.15178	1
4.45	0	0.0258624	0.0258624	0.796492	0.151783	1
4.46	0	0.025565	0.025565	0.797084	0.151786	1
4.47	0	0.025271	0.025271	0.797669	0.151789	1
4.48	0	0.0249804	0.0249804	0.798247	0.151792	1
4.49	0	0.0246931	0.0246931	0.798818	0.151795	1
4.5	0	0.0244091	0.0244091	0.799383	0.151798	1
4.51	0	0.0241284	0.0241284	0.799942	0.151801	1
4.52	0	0.0238509	0.0238509	0.800494	0.151804	1
4.53	0	0.0235766	0.0235766	0.80104	0.151807	1
4.54	0	0.0233055	0.0233055	0.801579	0.15181	1
4.55	0	0.0230375	0.0230375	0.802112	0.151813	1
4.56	0	0.0227725	0.0227725	0.802639	0.151815	1
4.57	0	0.0225106	0.0225106	0.80316	0.151818	1
4.58	0	0.0222518	0.0222518	0.803676	0.151821	1
4.59	0	0.0219959	0.0219959	0.804185	0.151824	1
4.6	0	0.0217429	0.0217429	0.804688	0.151826	1
4.61	0	0.0214928	0.0214928	0.805185	0.151829	1
4.62	0	0.0212457	0.0212457	0.805677	0.151831	1
4.63	0	0.0210013	0.0210013	0.806163	0.151834	1
4.64	0	0.0207598	0.0207598	0.806644	0.151837	1
4.65	0	0.0205211	0.0205211	0.807119	0.151839	1
4.66	0	0.0202851	0.0202851	0.807588	0.151842	1
4.67	0	0.0200518	0.0200518	0.808052	0.151844	1
4.68	0	0.0198212	0.0198212	0.808511	0.151847	1
4.69	0	0.0195932	0.0195932	0.808965	0.151849	1
4.7	0	0.0193679	0.0193679	0.809413	0.151851	1
4.71	0	0.0191452	0.0191452	0.809856	0.151854	1
4.72	0	0.018925	0.018925	0.810294	0.151856	1
4.73	0	0.0187073	0.0187073	0.810727	0.151858	1
4.74	0	0.0184922	0.0184922	0.811155	0.151861	1
4.75	0	0.0182795	0.0182795	0.811578	0.151863	1
4.76	0	0.0180693	0.0180693	0.811996	0.151865	1
4.77	0	0.0178615	0.0178615	0.81241	0.151867	1
4.78	0	0.0176561	0.0176561	0.812818	0.151869	1
4.79	0	0.017453	0.017453	0.813222	0.151872	1
4.8	0	0.0172523	0.0172523	0.813622	0.151874	1
4.81	0	0.0170539	0.0170539	0.814016	0.151876	1
4.82	0	0.0168578	0.0168578	0.814406	0.151878	1
4.83	0	0.0166639	0.0166639	0.814792	0.15188	1
4.84	0	0.0164723	0.0164723	0.815173	0.151882	1
4.85	0	0.0162828	0.0162828	0.81555	0.151884	1
4.86	0	0.0160956	0.0160956	0.815923	0.151886	1
4.87	0	0.0159105	0.0159105	0.816291	0.151888	1
4.88	0	0.0157275	0.0157275	0.816655	0.15189	1
4.89	0	0.0155466	0.0155466	0.817015	0.151892	1
4.9	0	0.0153678	0.0153678	0.81737	0.151894	1
4.91	0	0.0151911	0.0151911	0.817722	0.151896	1
4.92	0	0.0150164	0.0150164	0.818069	0.151898	1
4.93	0	0.0148437	0.0148437	0.818413	0.1519	1
4.94	0	0.014673	0.014673	0.818753	0.151901	1
4.95	0	0.0145043	0.0145043	0.819088	0.151903	1
4.96	0	0.0143375	0.0143375	0.81942	0.151905	1
4.97	0	0.0141726	0.0141726	0.819748	0.151907	1
4.98	0	0.0140096	0.0140096	0.820072	0.151909	1
4.99	0	0.0138485	0.0138485	0.820393	0.15191	1
5	0	0.0136892	0.0136892	0.820709	0.151912	1
5.01	0	0.0135318	0.0135318	0.821023	0.151914	1
5.02	0	0.0133761	0.0133761	0.821332	0.151916	1
5.03	0	0.0132223	0.0132223	0.821638	0.151917	1
5.04	0	0.0130703	0.0130703	0.821941	0.151919	1
5.05	0	0.0129199	0.0129199	0.82224	0.151921	1
5.06	0	0.0127714	0.0127714	0.822535	0.151922	1
5.07	0	0.0126245	0.0126245	0.822827	0.151924	1
5.08	0	0.0124793	0.0124793	0.823116	0.151925	1
5.09	0	0.0123358	0.0123358	0.823401	0.151927	1
5.1	0	0.0121939	0.0121939	0.823684	0.151929	1
5.11	0	0.0120537	0.0120537	0.823963	0.15193	1
5.12	0	0.0119151	0.0119151	0.824238	0.151932	1
5.13	0	0.011778	0.011778	0.824511	0.151933	1
5.14	0	0.0116426	0.0116426	0.82478	0.151935	1
5.15	0	0.0115087	0.0115087	0.825047	0.151936	1
5.16	0	0.0113763	0.0113763	0.82531	0.151938	1
5.17	0	0.0112455	0.0112455	0.82557	0.151939	1
5.18	0	0.0111162	0.0111162	0.825827	0.15194	1
5.19	0	0.0109883	0.0109883	0.826081	0.151942	1
5.2	0	0.010862	0.010862	0.826333	0.151943	1
5.21	0	0.010737	0.010737	0.826581	0.151945	1
5.22	0	0.0106136	0.0106136	0.826827	0.151946	1
5.23	0	0.0104915	0.0104915	0.82707	0.151947	1
5.24	0	0.0103709	0.0103709	0.827309	0.151949	1
5.25	0	0.0102516	0.0102516	0.827547	0.15195	1
5.26	0	0.0101337	0.0101337	0.827781	0.151951	1
5.27	0	0.0100171	0.0100171	0.828013	0.151953	1
5.28	0	0.00990194	0.00990194	0.828242	0.151954	1
5.29	0	0.00978807	0.00978807	0.828468	0.151955	1
5.3	0	0.0096755	0.0096755	0.828692	0.151957	1
5.31	0	0.00956423	0.00956423	0.828914	0.151958	1
5.32	0	0.00945424	0.00945424	0.829132	0.151959	1
5.33	0	0.00934551	0.00934551	0.829349	0.15196	1
5.34	0	0.00923803	0.00923803	0.829562	0.151962	1
5.35	0	0.00913179	0.00913179	0.829774	0.151963	1
5.36	0	0.00902677	0.00902677	0.829982	0.151964	1
5.37	0	0.00892296	0.00892296	0.830189	0.151965	1
5.38	0	0.00882035	0.00882035	0.830393	0.151966	1
5.39	0	0.00871891	0.00871891	0.830595	0.151968	1
5.4	0	0.00861864	0.00861864	0.830794	0.151969	1
5.41	0	0.00851952	0.00851952	0.830991	0.15197	1
5.42	0	0.00842154	0.00842154	0.831186	0.151971	1
5.43	0	0.00832469	0.00832469	0.831378	0.151972	1
5.44	0	0.00822895	0.00822895	0.831569	0.151973	1
5.45	0	0.00813432	0.00813432	0.831757	0.151974	1
5.46	0	0.00804077	0.00804077	0.831943	0.151975	1
5.47	0	0.0079483	0.0079483	0.832127	0.151977	1
5.48	0	0.00785689	0.00785689	0.832309	0.151978	1
5.49	0	0.00776653	0.00776653	0.832488	0.151979	1
5.5	0	0.00767722	0.00767722	0.832666	0.15198	1
5.51	0	0.00758893	0.00758893	0.832841	0.151981	1
5.52	0	0.00750165	0.00750165	0.833015	0.151982	1
5.53	0	0.00741538	0.00741538	0.833186	0.151983	1
5.54	0	0.0073301	0.0073301	0.833356	0.151984	1
5.55	0	0.0072458	0.0072458	0.833524	0.151985	1
5.56	0	0.00716247	0.00716247	0.833689	0.151986	1
5.57	0	0.0070801	0.0070801	0.833853	0.151987	1
5.58	0	0.00699868	0.00699868	0.834015	0.151988	1
5.59	0	0.00691819	0.00691819	0.834175	0.151989	1
5.6	0	0.00683863	0.00683863	0.834333	0.15199	1
5.61	0	0.00675998	0.00675998	0.834489	0.151991	1
5.62	0	0.00668224	0.00668224	0.834644	0.151991	1
5.63	0	0.00660539	0.00660539	0.834797	0.151992	1
5.64	0	0.00652943	0.00652943	0.834948	0.151993	1
5.65	0	0.00645434	0.00645434	0.835097	0.151994	1
5.66	0	0.00638011	0.00638011	0.835245	0.151995	1
5.67	0	0.00630673	0.00630673	0.835391	0.151996	1
5.68	0	0.0062342	0.0062342	0.835535	0.151997	1
5.69	0	0.00616251	0.00616251	0.835677	0.151998	1
5.7	0	0.00609164	0.00609164	0.835818	0.151999	1
5.71	0	0.00602158	0.00602158	0.835957	0.152	1
5.72	0	0.00595233	0.00595233	0.836095	0.152	1
5.73	0	0.00588388	0.00588388	0.836231	0.152001	1
5.74	0	0.00581621	0.00581621	0.836366	0.152002	1
5.75	0	0.00574932	0.00574932	0.836499	0.152003	1
5.76	0	0.0056832	0.0056832	0.83663	0.152004	1
5.77	0	0.00561784	0.00561784	0.83676	0.152004	1
5.78	0	0.00555324	0.00555324	0.836888	0.152005	1
5.79	0	0.00548937	0.00548937	0.837015	0.152006	1
5.8	0	0.00542624	0.00542624	0.837141	0.152007	1
5.81	0	0.00536384	0.00536384	0.837265	0.152008	1
5.82	0	0.00530215	0.00530215	0.837387	0.152008	1
5.83	0	0.00524118	0.00524118	0.837508	0.152009	1
5.84	0	0.0051809	0.0051809	0.837628	0.15201	1
5.85	0	0.00512132	0.00512132	0.837747	0.152011	1
5.86	0	0.00506242	0.00506242	0.837864	0.152011	1
5.87	0	0.0050042	0.0050042	0.837979	0.152012	1
5.88	0	0.00494665	0.00494665	0.838094	0.152013	1
5.89	0	0.00488976	0.00488976	0.838207	0.152014	1
5.9	0	0.00483353	0.00483353	0.838319	0.152014	1
5.91	0	0.00477794	0.00477794	0.838429	0.152015	1
5.92	0	0.00472299	0.00472299	0.838538	0.152016	1
5.93	0	0.00466868	0.00466868	0.838646	0.152017	1
5.94	0	0.00461499	0.00461499	0.838753	0.152017	1
5.95	0	0.00456191	0.00456191	0.838858	0.152018	1
5.96	0	0.00450945	0.00450945	0.838963	0.152019	1
5.97	0	0.00445759	0.00445759	0.839066	0.152019	1
5.98	0	0.00440633	0.00440633	0.839167	0.15202	1
5.99	0	0.00435565	0.00435565	0.839268	0.152021	1
6	0	0.00430556	0.00430556	0.839368	0.152021	1
6.01	0	0.00425604	0.00425604	0.839466	0.152022	1
6.02	0	0.0042071	0.0042071	0.839563	0.152023	1
6.03	0	0.00415871	0.00415871	0.839659	0.152023	1
6.04	0	0.00411089	0.00411089	0.839754	0.152024	1
6.05	0	0.00406361	0.00406361	0.839848	0.152024	1
6.06	0	0.00401688	0.00401688	0.839941	0.152025	1
6.07	0	0.00397068	0.00397068	0.840033	0.152026	1
6.08	0	0.00392502	0.00392502	0.840124	0.152026	1
6.09	0	0.00387988	0.00387988	0.840213	0.152027	1
6.1	0	0.00383526	0.00383526	0.840302	0.152028	1
6.11	0	0.00379115	0.00379115	0.84039	0.152028	1
6.12	0	0.00374755	0.00374755	0.840476	0.152029	1
6.13	0	0.00370445	0.00370445	0.840562	0.152029	1
6.14	0	0.00366185	0.00366185	0.840646	0.15203	1
6.15	0	0.00361974	0.00361974	0.84073	0.152031	1
6.16	0	0.00357811	0.00357811	0.840813	0.152031	1
6.17	0	0.00353696	0.00353696	0.840894	0.152032	1
6.18	0	0.00349629	0.00349629	0.840975	0.152032	1
6.19	0	0.00345608	0.00345608	0.841055	0.152033	1
6.2	0	0.00341633	0.00341633	0.841134	0.152033	1
6.21	0	0.00337704	0.00337704	0.841212	0.152034	1
6.22	0	0.0033382	0.0033382	0.841289	0.152035	1
6.23	0	0.00329981	0.00329981	0.841365	0.152035	1
6.24	0	0.00326186	0.00326186	0.841441	0.152036	1
6.25	0	0.00322435	0.00322435	0.841515	0.152036	1
6.26	0	0.00318727	0.00318727	0.841589	0.152037	1
6.27	0	0.00315062	0.00315062	0.841662	0.152037	1
6.28	0	0.00311438	0.00311438	0.841734	0.152038	1
6.29	0	0.00307857	0.00307857	0.841805	0.152038	1
6.3	0	0.00304316	0.00304316	0.841875	0.152039	1
6.31	0	0.00300816	0.00300816	0.841944	0.152039	1
6.32	0	0.00297357	0.00297357	0.842013	0.15204	1
6.33	0	0.00293937	0.00293937	0.842081	0.15204	1
6.34	0	0.00290557	0.00290557	0.842148	0.152041	1
6.35	0	0.00287215	0.00287215	0.842214	0.152041	1
6.36	0	0.00283912	0.00283912	0.84228	0.152042	1
6.37	0	0.00280647	0.00280647	0.842345	0.152042	1
6.38	0	0.0027742	0.0027742	0.842409	0.152043	1
6.39	0	0.00274229	0.00274229	0.842472	0.152043	1
6.4	0	0.00271075	0.00271075	0.842535	0.152044	1
6.41	0	0.00267958	0.00267958	0.842597	0.152044	1
6.42	0	0.00264876	0.00264876	0.842658	0.152045	1
6.43	0	0.0026183	0.0026183	0.842718	0.152045	1
6.44	0	0.00258819	0.00258819	0.842778	0.152046	1
6.45	0	0.00255843	0.00255843	0.842837	0.152046	1
6.46	0	0.002529	0.002529	0.842895	0.152047	1
6.47	0	0.00249992	0.00249992	0.842953	0.152047	1
6.48	0	0.00247117	0.00247117	0.84301	0.152047	1
6.49	0	0.00244275	0.00244275	0.843067	0.152048	1
6.5	0	0.00241466	0.00241466	0.843122	0.152048	1
6.51	0	0.00238689	0.00238689	0.843177	0.152049	1
6.52	0	0.00235944	0.00235944	0.843232	0.152049	1
6.53	0	0.0023323	0.0023323	0.843286	0.15205	1
6.54	0	0.00230548	0.00230548	0.843339	0.15205	1
6.55	0	0.00227897	0.00227897	0.843392	0.152051	1
6.56	0	0.00225276	0.00225276	0.843444	0.152051	1
6.57	0	0.00222685	0.00222685	0.843495	0.152051	1
6.58	0	0.00220124	0.00220124	0.843546	0.152052	1
6.59	0	0.00217593	0.00217593	0.843596	0.152052	1
6.6	0	0.0021509	0.0021509	0.843646	0.152053	1
6.61	0	0.00212617	0.00212617	0.843695	0.152053	1
6.62	0	0.00210171	0.00210171	0.843743	0.152053	1
6.63	0	0.00207754	0.00207754	0.843791	0.152054	1
6.64	0	0.00205365	0.00205365	0.843838	0.152054	1
6.65	0	0.00203003	0.00203003	0.843885	0.152055	1
6.66	0	0.00200669	0.00200669	0.843932	0.152055	1
6.67	0	0.00198361	0.00198361	0.843977	0.152055	1
6.68	0	0.0019608	0.0019608	0.844023	0.152056	1
6.69	0	0.00193825	0.00193825	0.844067	0.152056	1
6.7	0	0.00191596	0.00191596	0.844111	0.152057	1
6.71	0	0.00189392	0.00189392	0.844155	0.152057	1
6.72	0	0.00187214	0.00187214	0.844198	0.152057	1
6.73	0	0.00185061	0.00185061	0.844241	0.152058	1
6.74	0	0.00182933	0.00182933	0.844283	0.152058	1
6.75	0	0.00180829	0.00180829	0.844325	0.152059	1
6.76	0	0.00178749	0.00178749	0.844366	0.152059	1
6.77	0	0.00176694	0.00176694	0.844407	0.152059	1
6.78	0	0.00174662	0.00174662	0.844447	0.15206	1
6.79	0	0.00172653	0.00172653	0.844487	0.15206	1
6.8	0	0.00170667	0.00170667	0.844526	0.15206	1
6.81	0	0.00168705	0.00168705	0.844565	0.152061	1
6.82	0	0.00166765	0.00166765	0.844604	0.152061	1
6.83	0	0.00164847	0.00164847	0.844642	0.152061	1
6.84	0	0.00162951	0.00162951	0.844679	0.152062	1
6.85	0	0.00161077	0.00161077	0.844716	0.152062	1
6.86	0	0.00159225	0.00159225	0.844753	0.152063	1
6.87	0	0.00157393	0.00157393	0.844789	0.152063	1
6.88	0	0.00155583	0.00155583	0.844825	0.152063	1
6.89	0	0.00153794	0.00153794	0.844861	0.152064	1
6.9	0	0.00152025	0.00152025	0.844896	0.152064	1
6.91	0	0.00150277	0.00150277	0.84493	0.152064	1
6.92	0	0.00148549	0.00148549	0.844964	0.152065	1
6.93	0	0.0014684	0.0014684	0.844998	0.152065	1
6.94	0	0.00145152	0.00145152	0.845032	0.152065	1
6.95	0	0.00143482	0.00143482	0.845065	0.152066	1
6.96	0	0.00141832	0.00141832	0.845097	0.152066	1
6.97	0	0.00140201	0.00140201	0.84513	0.152066	1
6.98	0	0.00138589	0.00138589	0.845162	0.152067	1
6.99	0	0.00136995	0.00136995	0.845193	0.152067	1
7	0	0.00135419	0.00135419	0.845224	0.152067	1
7.01	0	0.00133862	0.00133862	0.845255	0.152068	1
7.02	0	0.00132323	0.00132323	0.845286	0.152068	1
7.03	0	0.00130801	0.00130801	0.845316	0.152068	1
7.04	0	0.00129297	0.00129297	0.845346	0.152068	1
7.05	0	0.0012781	0.0012781	0.845375	0.152069	1
7.06	0	0.0012634	0.0012634	0.845404	0.152069	1
7.07	0	0.00124887	0.00124887	0.845433	0.152069	1
7.08	0	0.00123451	0.00123451	0.845461	0.15207	1
7.09	0	0.00122031	0.00122031	0.845489	0.15207	1
7.1	0	0.00120627	0.00120627	0.845517	0.15207	1
7.11	0	0.0011924	0.0011924	0.845545	0.152071	1
7.12	0	0.00117869	0.00117869	0.845572	0.152071	1
7.13	0	0.00116513	0.00116513	0.845598	0.152071	1
7.14	0	0.00115173	0.00115173	0.845625	0.152072	1
7.15	0	0.00113849	0.00113849	0.845651	0.152072	1
7.16	0	0.0011254	0.0011254	0.845677	0.152072	1
7.17	0	0.00111245	0.00111245	0.845703	0.152072	1
7.18	0	0.00109966	0.00109966	0.845728	0.152073	1
7.19	0	0.00108701	0.00108701	0.845753	0.152073	1
7.2	0	0.00107451	0.00107451	0.845778	0.152073	1
7.21	0	0.00106216	0.00106216	0.845802	0.152074	1
7.22	0	0.00104994	0.00104994	0.845826	0.152074	1
7.23	0	0.00103787	0.00103787	0.84585	0.152074	1
7.24	0	0.00102593	0.00102593	0.845874	0.152075	1
7.25	0	0.00101413	0.00101413	0.845897	0.152075	1
7.26	0	0.00100247	0.00100247	0.84592	0.152075	1
7.27	0	0.000990939	0.000990939	0.845943	0.152075	1
7.28	0	0.000979543	0.000979543	0.845965	0.152076	1
7.29	0	0.000968278	0.000968278	0.845988	0.152076	1
7.3	0	0.000957143	0.000957143	0.84601	0.152076	1
7.31	0	0.000946135	0.000946135	0.846031	0.152076	1
7.32	0	0.000935254	0.000935254	0.846053	0.152077	1
7.33	0	0.000924498	0.000924498	0.846074	0.152077	1
7.34	0	0.000913866	0.000913866	0.846095	0.152077	1
7.35	0	0.000903357	0.000903357	0.846116	0.152078	1
7.36	0	0.000892968	0.000892968	0.846136	0.152078	1
7.37	0	0.000882698	0.000882698	0.846156	0.152078	1
7.38	0	0.000872547	0.000872547	0.846177	0.152078	1
7.39	0	0.000862512	0.000862512	0.846196	0.152079	1
7.4	0	0.000852593	0.000852593	0.846216	0.152079	1
7.41	0	0.000842788	0.000842788	0.846235	0.152079	1
7.42	0	0.000833096	0.000833096	0.846254	0.152079	1
7.43	0	0.000823515	0.000823515	0.846273	0.15208	1
7.44	0	0.000814044	0.000814044	0.846292	0.15208	1
7.45	0	0.000804682	0.000804682	0.84631	0.15208	1
7.46	0	0.000795428	0.000795428	0.846329	0.152081	1
7.47	0	0.00078628	0.00078628	0.846347	0.152081	1
7.48	0	0.000777238	0.000777238	0.846365	0.152081	1
7.49	0	0.000768299	0.000768299	0.846382	0.152081	1
7.5	0	0.000759464	0.000759464	0.8464	0.152082	1
7.51	0	0.000750729	0.000750729	0.846417	0.152082	1
7.52	0	0.000742096	0.000742096	0.846434	0.152082	1
7.53	0	0.000733561	0.000733561	0.846451	0.152082	1
7.54	0	0.000725125	0.000725125	0.846467	0.152083	1
7.55	0	0.000716786	0.000716786	0.846484	0.152083	1
7.56	0	0.000708543	0.000708543	0.8465	0.152083	1
7.57	0	0.000700394	0.000700394	0.846516	0.152083	1
7.58	0	0.000692339	0.000692339	0.846532	0.152084	1
7.59	0	0.000684377	0.000684377	0.846547	0.152084	1
7.6	0	0.000676507	0.000676507	0.846563	0.152084	1
7.61	0	0.000668727	0.000668727	0.846578	0.152084	1
7.62	0	0.000661036	0.000661036	0.846593	0.152085	1
7.63	0	0.000653434	0.000653434	0.846608	0.152085	1
7.64	0	0.000645919	0.000645919	0.846623	0.152085	1
7.65	0	0.000638491	0.000638491	0.846638	0.152085	1
7.66	0	0.000631148	0.000631148	0.846652	0.152086	1
7.67	0	0.00062389	0.00062389	0.846666	0.152086	1
7.68	0	0.000616715	0.000616715	0.846681	0.152086	1
7.69	0	0.000609622	0.000609622	0.846695	0.152086	1
7.7	0	0.000602611	0.000602611	0.846708	0.152086	1
7.71	0	0.000595681	0.000595681	0.846722	0.152087	1
7.72	0	0.00058883	0.00058883	0.846735	0.152087	1
7.73	0	0.000582059	0.000582059	0.846749	0.152087	1
7.74	0	0.000575365	0.000575365	0.846762	0.152087	1
7.75	0	0.000568748	0.000568748	0.846775	0.152088	1
7.76	0	0.000562207	0.000562207	0.846788	0.152088	1
7.77	0	0.000555742	0.000555742	0.8468	0.152088	1
7.78	0	0.00054935	0.00054935	0.846813	0.152088	1
7.79	0	0.000543033	0.000543033	0.846825	0.152089	1
7.8	0	0.000536788	0.000536788	0.846838	0.152089	1
7.81	0	0.000530614	0.000530614	0.84685	0.152089	1
7.82	0	0.000524512	0.000524512	0.846862	0.152089	1
7.83	0	0.00051848	0.00051848	0.846874	0.15209	1
7.84	0	0.000512517	0.000512517	0.846885	0.15209	1
7.85	0	0.000506623	0.000506623	0.846897	0.15209	1
7.86	0	0.000500797	0.000500797	0.846908	0.15209	1
7.87	0	0.000495037	0.000495037	0.84692	0.15209	1
7.88	0	0.000489344	0.000489344	0.846931	0.152091	1
7.89	0	0.000483717	0.000483717	0.846942	0.152091	1
7.9	0	0.000478154	0.000478154	0.846953	0.152091	1
7.91	0	0.000472655	0.000472655	0.846963	0.152091	1
7.92	0	0.000467219	0.000467219	0.846974	0.152092	1
7.93	0	0.000461846	0.000461846	0.846985	0.152092	1
7.94	0	0.000456535	0.000456535	0.846995	0.152092	1
7.95	0	0.000451284	0.000451284	0.847005	0.152092	1
7.96	0	0.000446094	0.000446094	0.847015	0.152092	1
7.97	0	0.000440964	0.000440964	0.847025	0.152093	1
7.98	0	0.000435893	0.000435893	0.847035	0.152093	1
7.99	0	0.00043088	0.00043088	0.847045	0.152093	1
8	0	0.000425925	0.000425925	0.847055	0.152093	1
8.01	0	0.000421026	0.000421026	0.847064	0.152094	1
8.02	0	0.000416184	0.000416184	0.847074	0.152094	1
8.03	0	0.000411398	0.000411398	0.847083	0.152094	1
8.04	0	0.000406667	0.000406667	0.847093	0.152094	1
8.05	0	0.00040199	0.00040199	0.847102	0.152094	1
8.06	0	0.000397367	0.000397367	0.847111	0.152095	1
8.07	0	0.000392797	0.000392797	0.84712	0.152095	1
8.08	0	0.00038828	0.00038828	0.847128	0.152095	1
8.09	0	0.000383814	0.000383814	0.847137	0.152095	1
8.1	0	0.0003794	0.0003794	0.847146	0.152095	1
8.11	0	0.000375037	0.000375037	0.847154	0.152096	1
8.12	0	0.000370724	0.000370724	0.847163	0.152096	1
8.13	0	0.000366461	0.000366461	0.847171	0.152096	1
8.14	0	0.000362246	0.000362246	0.847179	0.152096	1
8.15	0	0.00035808	0.00035808	0.847187	0.152097	1
8.16	0	0.000353962	0.000353962	0.847195	0.152097	1
8.17	0	0.000349892	0.000349892	0.847203	0.152097	1
8.18	0	0.000345868	0.000345868	0.847211	0.152097	1
8.19	0	0.00034189	0.00034189	0.847219	0.152097	1
8.2	0	0.000337958	0.000337958	0.847227	0.152098	1
8.21	0	0.000334072	0.000334072	0.847234	0.152098	1
8.22	0	0.00033023	0.00033023	0.847242	0.152098	1
8.23	0	0.000326432	0.000326432	0.847249	0.152098	1
8.24	0	0.000322678	0.000322678	0.847256	0.152098	1
8.25	0	0.000318967	0.000318967	0.847263	0.152099	1
8.26	0	0.000315299	0.000315299	0.847271	0.152099	1
8.27	0	0.000311673	0.000311673	0.847278	0.152099	1
8.28	0	0.000308088	0.000308088	0.847285	0.152099	1
8.29	0	0.000304545	0.000304545	0.847292	0.152099	1
8.3	0	0.000301043	0.000301043	0.847298	0.1521	1
8.31	0	0.000297581	0.000297581	0.847305	0.1521	1
8.32	0	0.000294158	0.000294158	0.847312	0.1521	1
8.33	0	0.000290775	0.000290775	0.847318	0.1521	1
8.34	0	0.000287431	0.000287431	0.847325	0.1521	1
8.35	0	0.000284126	0.000284126	0.847331	0.152101	1
8.36	0	0.000280858	0.000280858	0.847337	0.152101	1
8.37	0	0.000277628	0.000277628	0.847344	0.152101	1
8.38	0	0.000274436	0.000274436	0.84735	0.152101	1
8.39	0	0.000271279	0.000271279	0.847356	0.152101	1
8.4	0	0.00026816	0.00026816	0.847362	0.152102	1
8.41	0	0.000265076	0.000265076	0.847368	0.152102	1
8.42	0	0.000262027	0.000262027	0.847374	0.152102	1
8.43	0	0.000259014	0.000259014	0.84738	0.152102	1
8.44	0	0.000256035	0.000256035	0.847386	0.152102	1
8.45	0	0.000253091	0.000253091	0.847391	0.152103	1
8.46	0	0.00025018	0.00025018	0.847397	0.152103	1
8.47	0	0.000247303	0.000247303	0.847402	0.152103	1
8.48	0	0.000244459	0.000244459	0.847408	0.152103	1
8.49	0	0.000241647	0.000241647	0.847413	0.152103	1
8.5	0	0.000238868	0.000238868	0.847419	0.152104	1
8.51	0	0.000236121	0.000236121	0.847424	0.152104	1
8.52	0	0.000233406	0.000233406	0.847429	0.152104	1
8.53	0	0.000230721	0.000230721	0.847434	0.152104	1
8.54	0	0.000228068	0.000228068	0.847439	0.152104	1
8.55	0	0.000225445	0.000225445	0.847445	0.152105	1
8.56	0	0.000222853	0.000222853	0.84745	0.152105	1
8.57	0	0.00022029	0.00022029	0.847454	0.152105	1
8.58	0	0.000217756	0.000217756	0.847459	0.152105	1
8.59	0	0.000215252	0.000215252	0.847464	0.152105	1
8.6	0	0.000212776	0.000212776	0.847469	0.152106	1
8.61	0	0.000210329	0.000210329	0.847474	0.152106	1
8.62	0	0.000207911	0.000207911	0.847478	0.152106	1
8.63	0	0.00020552	0.00020552	0.847483	0.152106	1
8.64	0	0.000203156	0.000203156	0.847487	0.152106	1
8.65	0	0.00020082	0.00020082	0.847492	0.152107	1
8.66	0	0.00019851	0.00019851	0.847496	0.152107	1
8.67	0	0.000196227	0.000196227	0.847501	0.152107	1
8.68	0	0.000193971	0.000193971	0.847505	0.152107	1
8.69	0	0.00019174	0.00019174	0.847509	0.152107	1
8.7	0	0.000189535	0.000189535	0.847513	0.152107	1
8.71	0	0.000187355	0.000187355	0.847518	0.152108	1
8.72	0	0.0001852	0.0001852	0.847522	0.152108	1
8.73	0	0.00018307	0.00018307	0.847526	0.152108	1
8.74	0	0.000180965	0.000180965	0.84753	0.152108	1
8.75	0	0.000178884	0.000178884	0.847534	0.152108	1
8.76	0	0.000176827	0.000176827	0.847538	0.152109	1
8.77	0	0.000174793	0.000174793	0.847542	0.152109	1
8.78	0	0.000172783	0.000172783	0.847545	0.152109	1
8.79	0	0.000170796	0.000170796	0.847549	0.152109	1
8.8	0	0.000168832	0.000168832	0.847553	0.152109	1
8.81	0	0.00016689	0.00016689	0.847557	0.15211	1
8.82	0	0.000164971	0.000164971	0.84756	0.15211	1
8.83	0	0.000163074	0.000163074	0.847564	0.15211	1
8.84	0	0.000161198	0.000161198	0.847567	0.15211	1
8.85	0	0.000159344	0.000159344	0.847571	0.15211	1
8.86	0	0.000157512	0.000157512	0.847574	0.152111	1
8.87	0	0.0001557	0.0001557	0.847578	0.152111	1
8.88	0	0.00015391	0.00015391	0.847581	0.152111	1
8.89	0	0.00015214	0.00015214	0.847585	0.152111	1
8.9	0	0.00015039	0.00015039	0.847588	0.152111	1
8.91	0	0.000148661	0.000148661	0.847591	0.152111	1
8.92	0	0.000146951	0.000146951	0.847594	0.152112	1
8.93	0	0.000145261	0.000145261	0.847598	0.152112	1
8.94	0	0.00014359	0.00014359	0.847601	0.152112	1
8.95	0	0.000141939	0.000141939	0.847604	0.152112	1
8.96	0	0.000140307	0.000140307	0.847607	0.152112	1
8.97	0	0.000138693	0.000138693	0.84761	0.152113	1
8.98	0	0.000137098	0.000137098	0.847613	0.152113	1
8.99	0	0.000135521	0.000135521	0.847616	0.152113	1
9	0	0.000133963	0.000133963	0.847619	0.152113	1
9.01	0	0.000132422	0.000132422	0.847622	0.152113	1
9.02	0	0.000130899	0.000130899	0.847625	0.152113	1
9.03	0	0.000129394	0.000129394	0.847628	0.152114	1
9.04	0	0.000127906	0.000127906	0.84763	0.152114	1
9.05	0	0.000126435	0.000126435	0.847633	0.152114	1
9.06	0	0.000124981	0.000124981	0.847636	0.152114	1
9.07	0	0.000123543	0.000123543	0.847639	0.152114	1
9.08	0	0.000122123	0.000122123	0.847641	0.152115	1
9.09	0	0.000120718	0.000120718	0.847644	0.152115	1
9.1	0	0.00011933	0.00011933	0.847646	0.152115	1
9.11	0	0.000117958	0.000117958	0.847649	0.152115	1
9.12	0	0.000116601	0.000116601	0.847651	0.152115	1
9.13	0	0.00011526	0.00011526	0.847654	0.152116	1
9.14	0	0.000113935	0.000113935	0.847656	0.152116	1
9.15	0	0.000112624	0.000112624	0.847659	0.152116	1
9.16	0	0.000111329	0.000111329	0.847661	0.152116	1
9.17	0	0.000110049	0.000110049	0.847664	0.152116	1
9.18	0	0.000108783	0.000108783	0.847666	0.152116	1
9.19	0	0.000107532	0.000107532	0.847668	0.152117	1
9.2	0	0.000106295	0.000106295	0.847671	0.152117	1
9.21	0	0.000105073	0.000105073	0.847673	0.152117	1
9.22	0	0.000103865	0.000103865	0.847675	0.152117	1
9.23	0	0.00010267	0.00010267	0.847677	0.152117	1
9.24	0	0.000101489	0.000101489	0.84768	0.152118	1
9.25	0	0.000100322	0.000100322	0.847682	0.152118	1
9.26	0	9.91685e-05	9.91685e-05	0.847684	0.152118	1
9.27	0	9.8028e-05	9.8028e-05	0.847686	0.152118	1
9.28	0	9.69007e-05	9.69007e-05	0.847688	0.152118	1
9.29	0	9.57863e-05	9.57863e-05	0.84769	0.152118	1
9.3	0	9.46847e-05	9.46847e-05	0.847692	0.152119	1
9.31	0	9.35958e-05	9.35958e-05	0.847694	0.152119	1
9.32	0	9.25194e-05	9.25194e-05	0.847696	0.152119	1
9.33	0	9.14554e-05	9.14554e-05	0.847698	0.152119	1
9.34	0	9.04036e-05	9.04036e-05	0.8477	0.152119	1
9.35	0	8.93639e-05	8.93639e-05	0.847702	0.152119	1
9.36	0	8.83362e-05	8.83362e-05	0.847704	0.15212	1
9.37	0	8.73203e-05	8.73203e-05	0.847706	0.15212	1
9.38	0	8.63161e-05	8.63161e-05	0.847707	0.15212	1
9.39	0	8.53234e-05	8.53234e-05	0.847709	0.15212	1
9.4	0	8.43422e-05	8.43422e-05	0.847711	0.15212	1
9.41	0	8.33722e-05	8.33722e-05	0.847713	0.152121	1
9.42	0	8.24134e-05	8.24134e-05	0.847714	0.152121	1
9.43	0	8.14656e-05	8.14656e-05	0.847716	0.152121	1
9.44	0	8.05288e-05	8.05288e-05	0.847718	0.152121	1
9.45	0	7.96026e-05	7.96026e-05	0.84772	0.152121	1
9.46	0	7.86872e-05	7.86872e-05	0.847721	0.152121	1
9.47	0	7.77823e-05	7.77823e-05	0.847723	0.152122	1
9.48	0	7.68877e-05	7.68877e-05	0.847724	0.152122	1
9.49	0	7.60035e-05	7.60035e-05	0.847726	0.152122	1
9.5	0	7.51294e-05	7.51294e-05	0.847728	0.152122	1
9.51	0	7.42654e-05	7.42654e-05	0.847729	0.152122	1
9.52	0	7.34113e-05	7.34113e-05	0.847731	0.152123	1
9.53	0	7.25671e-05	7.25671e-05	0.847732	0.152123	1
9.54	0	7.17325e-05	7.17325e-05	0.847734	0.152123	1
9.55	0	7.09076e-05	7.09076e-05	0.847735	0.152123	1
9.56	0	7.00921e-05	7.00921e-05	0.847737	0.152123	1
9.57	0	6.9286e-05	6.9286e-05	0.847738	0.152123	1
9.58	0	6.84892e-05	6.84892e-05	0.847739	0.152124	1
9.59	0	6.77016e-05	6.77016e-05	0.847741	0.152124	1
9.6	0	6.6923e-05	6.6923e-05	0.847742	0.152124	1
9.61	0	6.61533e-05	6.61533e-05	0.847744	0.152124	1
9.62	0	6.53925e-05	6.53925e-05	0.847745	0.152124	1
9.63	0	6.46405e-05	6.46405e-05	0.847746	0.152124	1
9.64	0	6.38971e-05	6.38971e-05	0.847748	0.152125	1
9.65	0	6.31623e-05	6.31623e-05	0.847749	0.152125	1
9.66	0	6.24359e-05	6.24359e-05	0.84775	0.152125	1
9.67	0	6.17179e-05	6.17179e-05	0.847751	0.152125	1
9.68	0	6.10081e-05	6.10081e-05	0.847753	0.152125	1
9.69	0	6.03065e-05	6.03065e-05	0.847754	0.152126	1
9.7	0	5.96129e-05	5.96129e-05	0.847755	0.152126	1
9.71	0	5.89273e-05	5.89273e-05	0.847756	0.152126	1
9.72	0	5.82497e-05	5.82497e-05	0.847757	0.152126	1
9.73	0	5.75798e-05	5.75798e-05	0.847759	0.152126	1
9.74	0	5.69176e-05	5.69176e-05	0.84776	0.152126	1
9.75	0	5.6263e-05	5.6263e-05	0.847761	0.152127	1
9.76	0	5.5616e-05	5.5616e-05	0.847762	0.152127	1
9.77	0	5.49764e-05	5.49764e-05	0.847763	0.152127	1
9.78	0	5.43441e-05	5.43441e-05	0.847764	0.152127	1
9.79	0	5.37191e-05	5.37191e-05	0.847765	0.152127	1
9.8	0	5.31013e-05	5.31013e-05	0.847766	0.152127	1
9.81	0	5.24907e-05	5.24907e-05	0.847767	0.152128	1
9.82	0	5.1887e-05	5.1887e-05	0.847768	0.152128	1
9.83	0	5.12903e-05	5.12903e-05	0.847769	0.152128	1
9.84	0	5.07004e-05	5.07004e-05	0.84777	0.152128	1
9.85	0	5.01174e-05	5.01174e-05	0.847771	0.152128	1
9.86	0	4.9541e-05	4.9541e-05	0.847772	0.152129	1
9.87	0	4.89712e-05	4.89712e-05	0.847773	0.152129	1
9.88	0	4.84081e-05	4.84081e-05	0.847774	0.152129	1
9.89	0	4.78513e-05	4.78513e-05	0.847775	0.152129	1
9.9	0	4.7301e-05	4.7301e-05	0.847776	0.152129	1
9.91	0	4.67571e-05	4.67571e-05	0.847777	0.152129	1
9.92	0	4.62193e-05	4.62193e-05	0.847778	0.15213	1
9.93	0	4.56878e-05	4.56878e-05	0.847779	0.15213	1
9.94	0	4.51624e-05	4.51624e-05	0.84778	0.15213	1
9.95	0	4.4643e-05	4.4643e-05	0.847781	0.15213	1
9.96	0	4.41296e-05	4.41296e-05	0.847781	0.15213	1
9.97	0	4.36221e-05	4.36221e-05	0.847782	0.15213	1
9.98	0	4.31204e-05	4.31204e-05	0.847783	0.152131	1
9.99	0	4.26245e-05	4.26245e-05	0.847784	0.152131	1
10	0	4.21343e-05	4.21343e-05	0.847785	0.152131	1

## Sheet: MC with PTC and deaths region I
MAXIMUM CAPACITY MODEL WITH PEDIATRIC TRAUMA CENTER AND DEATHS - REGION I ONLY
This worksheet demonstrates region I the model described in Appendix B of the text without boundary conditions.
Inputs (which can be changed by the user) are bolded in the blue box. Note that k and k cannot be changed manually, but rather are the sum of the previous two cells in their respective rows.
Constants needed for calculations, which are parameterized by the inputs, are labeled in the green box. Output timescales and boundary conditions are labeled in the orange box.
The derivation only is valid when the pediatric center is slower, in terms of reaching its maximum capacity, than the adult center. This is true only when kpdp ≤ kpda; in other words, the user cannot set
cell B25 to be larger than A25, or meaningless results occur.
The chart at lower right displays the pediatric surge, pediatric patients admitted to the adult center, pediatric patients admitted to the PTC, discharged and deceased patients in blue, red, green,
orange, and black curves as a function of time in days, respectively. See text for details.
Note that this spreadsheet only extends out to t = 10 days, and if the rate constants are required to be sufficiently slow such that t99 > 10, the user will have to extend the time in column A and the
calculations in columns B through F out to an appropriate value by autofilling the cells in those columns downward, and changing the data ranges in the chart.
INPUT PARAMETERS							OUTPUTS
Rate Constants (day -1)							Timescales (days)
kpaa	kpap	k	ws	ls			t1a	t1p	t2
0.3	0.6	0.9	0.03	0.93			1.14437	1.18684	4.09093
kpda'	kpdp'	k	wa	la			BOUNDARY CONDITIONS (dimensionless)
0.04	0.05	0.09	0.02	0.82			A	B	C	D
kpda	kpdp		wp	lp			0.344983	0.333779	0.126213	0.260088
0.8	0.75		0.02	0.77			E	F	G	H
			wd	lII			0.240353	0.250231	0.500679	0.259944
			0.01	0.63			J	K	L
			wa'	la'			0.0285064	0.0296886	0.11302
			0.01	0.05
			wp'	m
			0.01	0.11
CONSTANTS (Dimensionless)
a'	r	q	f	G	D	L
0.424348	0.0793651	1.81863	0.0618429	1.47715	-2.19996	-0.638219
t (days)	Ps(t)	Paa(t)	Pap(t)	Pd(t)	PD(t)	SUM
0	1	0	0	0	0	1
0.01	0.990743	0.00297386	0.00594922	3.4302e-05	0.000299505	1
0.02	0.981572	0.00589591	0.0117977	0.000136421	0.000598023	1
0.03	0.972486	0.00876683	0.0175468	0.000305188	0.000895554	1
0.04	0.963483	0.0115873	0.0231978	0.000539449	0.0011921	1
0.05	0.954565	0.0143579	0.0287518	0.000838066	0.00148767	1
0.06	0.945728	0.0170794	0.0342102	0.00119991	0.00178225	1
0.07	0.936974	0.0197524	0.0395741	0.00162388	0.00207586	1
0.08	0.9283	0.0223775	0.0448448	0.00210888	0.00236849	1
0.09	0.919707	0.0249554	0.0500235	0.00265381	0.00266015	1
0.1	0.911194	0.0274867	0.0551113	0.00325763	0.00295084	1
0.11	0.902759	0.029972	0.0601095	0.00391927	0.00324056	1
0.12	0.894402	0.0324119	0.0650191	0.0046377	0.00352931	1
0.13	0.886123	0.0348071	0.0698414	0.00541188	0.0038171	1
0.14	0.87792	0.037158	0.0745774	0.00624081	0.00410393	1
0.15	0.869793	0.0394654	0.0792283	0.00712349	0.0043898	1
0.16	0.861741	0.0417297	0.0837952	0.00805893	0.00467471	1
0.17	0.853764	0.0439517	0.0882791	0.00904616	0.00495866	1
0.18	0.845861	0.0461317	0.0926812	0.0100842	0.00524167	1
0.19	0.838031	0.0482704	0.0970025	0.0111722	0.00552372	1
0.2	0.830274	0.0503684	0.101244	0.012309	0.00580483	1
0.21	0.822588	0.0524262	0.105407	0.0134939	0.006085	1
0.22	0.814973	0.0544444	0.109492	0.014726	0.00636422	1
0.23	0.807429	0.0564234	0.113501	0.0160042	0.0066425	1
0.24	0.799955	0.0583638	0.117434	0.0173278	0.00691985	1
0.25	0.79255	0.0602661	0.121292	0.0186958	0.00719626	1
0.26	0.785213	0.0621309	0.125077	0.0201074	0.00747174	1
0.27	0.777945	0.0639586	0.128789	0.0215617	0.00774629	1
0.28	0.770743	0.0657498	0.132429	0.0230579	0.00801992	1
0.29	0.763609	0.0675049	0.135999	0.0245953	0.00829262	1
0.3	0.75654	0.0692245	0.139498	0.0261728	0.0085644	1
0.31	0.749537	0.070909	0.142929	0.0277898	0.00883527	1
0.32	0.742598	0.072559	0.146292	0.0294455	0.00910522	1
0.33	0.735724	0.0741748	0.149588	0.031139	0.00937426	1
0.34	0.728914	0.075757	0.152817	0.0328696	0.00964239	1
0.35	0.722166	0.077306	0.155982	0.0346365	0.00990961	1
0.36	0.715481	0.0788223	0.159081	0.0364391	0.0101759	1
0.37	0.708858	0.0803064	0.162118	0.0382764	0.0104414	1
0.38	0.702296	0.0817586	0.165091	0.0401478	0.0107059	1
0.39	0.695795	0.0831795	0.168003	0.0420526	0.0109695	1
0.4	0.689354	0.0845694	0.170854	0.0439901	0.0112322	1
0.41	0.682973	0.0859288	0.173645	0.0459595	0.0114941	1
0.42	0.676651	0.0872581	0.176376	0.0479602	0.011755	1
0.43	0.670387	0.0885578	0.179049	0.0499915	0.0120151	1
0.44	0.664181	0.0898283	0.181663	0.0520526	0.0122743	1
0.45	0.658033	0.0910699	0.184221	0.054143	0.0125326	1
0.46	0.651942	0.092283	0.186723	0.056262	0.0127901	1
0.47	0.645907	0.0934682	0.189169	0.058409	0.0130467	1
0.48	0.639928	0.0946257	0.191561	0.0605832	0.0133024	1
0.49	0.634004	0.095756	0.193899	0.0627841	0.0135572	1
0.5	0.628135	0.0968595	0.196183	0.065011	0.0138112	1
0.51	0.622321	0.0979365	0.198415	0.0672633	0.0140643	1
0.52	0.61656	0.0989874	0.200596	0.0695405	0.0143166	1
0.53	0.610852	0.100013	0.202725	0.071842	0.014568	1
0.54	0.605198	0.101012	0.204804	0.0741671	0.0148185	1
0.55	0.599596	0.101987	0.206834	0.0765152	0.0150683	1
0.56	0.594045	0.102938	0.208814	0.0788859	0.0153171	1
0.57	0.588546	0.103863	0.210747	0.0812785	0.0155652	1
0.58	0.583098	0.104766	0.212632	0.0836924	0.0158124	1
0.59	0.5777	0.105644	0.21447	0.0861273	0.0160587	1
0.6	0.572353	0.106499	0.216261	0.0885824	0.0163043	1
0.61	0.567054	0.107332	0.218008	0.0910573	0.016549	1
0.62	0.561805	0.108141	0.219709	0.0935514	0.0167928	1
0.63	0.556605	0.108929	0.221366	0.0960643	0.0170359	1
0.64	0.551452	0.109695	0.222979	0.0985954	0.0172781	1
0.65	0.546348	0.110439	0.22455	0.101144	0.0175196	1
0.66	0.54129	0.111162	0.226078	0.10371	0.0177602	1
0.67	0.536279	0.111864	0.227564	0.106293	0.018	1
0.68	0.531315	0.112545	0.229009	0.108892	0.018239	1
0.69	0.526397	0.113206	0.230413	0.111507	0.0184772	1
0.7	0.521524	0.113847	0.231777	0.114137	0.0187146	1
0.71	0.516696	0.114468	0.233102	0.116782	0.0189512	1
0.72	0.511913	0.11507	0.234388	0.119442	0.019187	1
0.73	0.507175	0.115653	0.235636	0.122115	0.019422	1
0.74	0.50248	0.116216	0.236846	0.124802	0.0196562	1
0.75	0.497828	0.116762	0.238018	0.127502	0.0198896	1
0.76	0.49322	0.117289	0.239154	0.130215	0.0201223	1
0.77	0.488654	0.117797	0.240254	0.13294	0.0203542	1
0.78	0.484131	0.118289	0.241318	0.135677	0.0205853	1
0.79	0.479649	0.118762	0.242348	0.138425	0.0208157	1
0.8	0.475209	0.119219	0.243342	0.141184	0.0210452	1
0.81	0.47081	0.119659	0.244303	0.143954	0.021274	1
0.82	0.466452	0.120081	0.24523	0.146735	0.0215021	1
0.83	0.462134	0.120488	0.246124	0.149525	0.0217294	1
0.84	0.457856	0.120878	0.246985	0.152324	0.0219559	1
0.85	0.453618	0.121253	0.247815	0.155133	0.0221817	1
0.86	0.449419	0.121612	0.248613	0.15795	0.0224068	1
0.87	0.445259	0.121955	0.249379	0.160776	0.022631	1
0.88	0.441137	0.122283	0.250115	0.16361	0.0228546	1
0.89	0.437053	0.122596	0.250821	0.166452	0.0230774	1
0.9	0.433008	0.122895	0.251497	0.1693	0.0232995	1
0.91	0.428999	0.123179	0.252144	0.172156	0.0235208	1
0.92	0.425028	0.123449	0.252763	0.175019	0.0237414	1
0.93	0.421094	0.123705	0.253352	0.177888	0.0239613	1
0.94	0.417196	0.123947	0.253914	0.180763	0.0241805	1
0.95	0.413334	0.124175	0.254449	0.183643	0.024399	1
0.96	0.409508	0.12439	0.254956	0.18653	0.0246167	1
0.97	0.405717	0.124592	0.255437	0.189421	0.0248337	1
0.98	0.401961	0.124781	0.255891	0.192317	0.02505	1
0.99	0.39824	0.124958	0.256319	0.195217	0.0252656	1
1	0.394554	0.125122	0.256723	0.198122	0.0254805	1
1.01	0.390901	0.125273	0.257101	0.20103	0.0256947	1
1.02	0.387283	0.125413	0.257454	0.203942	0.0259082	1
1.03	0.383698	0.12554	0.257783	0.206858	0.026121	1
1.04	0.380146	0.125656	0.258089	0.209776	0.0263331	1
1.05	0.376627	0.12576	0.258371	0.212697	0.0265446	1
1.06	0.373141	0.125853	0.25863	0.215621	0.0267553	1
1.07	0.369686	0.125935	0.258866	0.218547	0.0269654	1
1.08	0.366264	0.126006	0.259079	0.221475	0.0271747	1
1.09	0.362874	0.126066	0.259271	0.224405	0.0273835	1
1.1	0.359515	0.126116	0.259441	0.227336	0.0275915	1
1.11	0.356187	0.126155	0.25959	0.230269	0.0277989	1
1.12	0.35289	0.126184	0.259718	0.233203	0.0280055	1
1.13	0.349623	0.126203	0.259825	0.236137	0.0282116	1
1.14	0.346387	0.126212	0.259912	0.239072	0.028417	1
1.15	0.34318	0.126212	0.259979	0.242007	0.0286217	1
1.16	0.340003	0.126202	0.260027	0.244943	0.0288258	1
1.17	0.336856	0.126182	0.260055	0.247878	0.0290292	1
1.18	0.333738	0.126153	0.260064	0.250813	0.0292319	1
1.19	0.330648	0.126116	0.260055	0.253747	0.0294341	1
1.2	0.327588	0.126069	0.260027	0.256681	0.0296355	1
1.21	0.324555	0.126014	0.259982	0.259613	0.0298364	1
1.22	0.321551	0.12595	0.259918	0.262544	0.0300366	1
1.23	0.318574	0.125878	0.259838	0.265474	0.0302362	1
1.24	0.315625	0.125797	0.25974	0.268403	0.0304351	1
1.25	0.312703	0.125708	0.259625	0.27133	0.0306334	1
1.26	0.309809	0.125612	0.259494	0.274254	0.0308311	1
1.27	0.306941	0.125507	0.259347	0.277177	0.0310282	1
1.28	0.3041	0.125395	0.259184	0.280097	0.0312247	1
1.29	0.301285	0.125275	0.259005	0.283015	0.0314205	1
1.3	0.298496	0.125148	0.25881	0.28593	0.0316158	1
1.31	0.295732	0.125014	0.258601	0.288842	0.0318104	1
1.32	0.292995	0.124872	0.258377	0.291751	0.0320044	1
1.33	0.290283	0.124724	0.258138	0.294657	0.0321979	1
1.34	0.287596	0.124569	0.257885	0.29756	0.0323907	1
1.35	0.284933	0.124407	0.257618	0.300459	0.0325829	1
1.36	0.282296	0.124238	0.257337	0.303355	0.0327745	1
1.37	0.279683	0.124063	0.257043	0.306246	0.0329656	1
1.38	0.277094	0.123882	0.256735	0.309134	0.033156	1
1.39	0.274529	0.123694	0.256414	0.312018	0.0333459	1
1.4	0.271987	0.1235	0.25608	0.314897	0.0335352	1
1.41	0.26947	0.1233	0.255734	0.317772	0.0337239	1
1.42	0.266975	0.123095	0.255376	0.320642	0.0339121	1
1.43	0.264504	0.122884	0.255005	0.323508	0.0340996	1
1.44	0.262055	0.122667	0.254623	0.326369	0.0342866	1
1.45	0.259629	0.122444	0.254229	0.329224	0.034473	1
1.46	0.257226	0.122216	0.253823	0.332075	0.0346589	1
1.47	0.254845	0.121983	0.253407	0.334921	0.0348442	1
1.48	0.252486	0.121745	0.252979	0.337761	0.035029	1
1.49	0.250149	0.121502	0.252541	0.340596	0.0352131	1
1.5	0.247833	0.121253	0.252092	0.343425	0.0353968	1
1.51	0.245539	0.121	0.251633	0.346249	0.0355799	1
1.52	0.243266	0.120742	0.251163	0.349066	0.0357624	1
1.53	0.241014	0.12048	0.250684	0.351878	0.0359444	1
1.54	0.238783	0.120212	0.250195	0.354684	0.0361259	1
1.55	0.236573	0.119941	0.249696	0.357483	0.0363068	1
1.56	0.234383	0.119665	0.249189	0.360277	0.0364872	1
1.57	0.232213	0.119385	0.248672	0.363064	0.036667	1
1.58	0.230063	0.1191	0.248146	0.365844	0.0368463	1
1.59	0.227934	0.118812	0.247611	0.368618	0.0370251	1
1.6	0.225824	0.118519	0.247068	0.371386	0.0372034	1
1.61	0.223733	0.118223	0.246516	0.374146	0.0373811	1
1.62	0.221662	0.117923	0.245956	0.3769	0.0375583	1
1.63	0.21961	0.117619	0.245388	0.379647	0.037735	1
1.64	0.217578	0.117312	0.244813	0.382387	0.0379112	1
1.65	0.215563	0.117001	0.244229	0.38512	0.0380869	1
1.66	0.213568	0.116686	0.243638	0.387845	0.0382621	1
1.67	0.211591	0.116368	0.24304	0.390564	0.0384368	1
1.68	0.209632	0.116047	0.242435	0.393275	0.0386109	1
1.69	0.207692	0.115723	0.241822	0.395978	0.0387846	1
1.7	0.205769	0.115396	0.241203	0.398674	0.0389578	1
1.71	0.203864	0.115065	0.240577	0.401363	0.0391304	1
1.72	0.201977	0.114732	0.239944	0.404044	0.0393026	1
1.73	0.200108	0.114396	0.239306	0.406717	0.0394743	1
1.74	0.198255	0.114056	0.238661	0.409382	0.0396455	1
1.75	0.19642	0.113715	0.238009	0.41204	0.0398162	1
1.76	0.194602	0.11337	0.237352	0.414689	0.0399864	1
1.77	0.1928	0.113023	0.236689	0.417331	0.0401562	1
1.78	0.191016	0.112673	0.236021	0.419965	0.0403255	1
1.79	0.189247	0.112321	0.235347	0.42259	0.0404943	1
1.8	0.187496	0.111967	0.234668	0.425207	0.0406626	1
1.81	0.18576	0.11161	0.233983	0.427817	0.0408305	1
1.82	0.18404	0.111251	0.233293	0.430417	0.0409979	1
1.83	0.182337	0.11089	0.232599	0.43301	0.0411648	1
1.84	0.180649	0.110526	0.231899	0.435594	0.0413313	1
1.85	0.178977	0.110161	0.231195	0.43817	0.0414973	1
1.86	0.17732	0.109794	0.230487	0.440737	0.0416628	1
1.87	0.175678	0.109424	0.229774	0.443295	0.0418279	1
1.88	0.174052	0.109053	0.229056	0.445846	0.0419926	1
1.89	0.172441	0.10868	0.228335	0.448387	0.0421568	1
1.9	0.170845	0.108305	0.227609	0.45092	0.0423205	1
1.91	0.169263	0.107929	0.22688	0.453444	0.0424838	1
1.92	0.167696	0.107551	0.226147	0.455959	0.0426467	1
1.93	0.166144	0.107171	0.22541	0.458466	0.0428091	1
1.94	0.164606	0.10679	0.224669	0.460963	0.0429711	1
1.95	0.163082	0.106408	0.223925	0.463452	0.0431327	1
1.96	0.161573	0.106024	0.223178	0.465932	0.0432938	1
1.97	0.160077	0.105638	0.222427	0.468403	0.0434545	1
1.98	0.158595	0.105252	0.221673	0.470865	0.0436147	1
1.99	0.157127	0.104864	0.220917	0.473318	0.0437746	1
2	0.155673	0.104475	0.220157	0.475762	0.043934	1
2.01	0.154232	0.104085	0.219394	0.478197	0.044093	1
2.02	0.152804	0.103693	0.218629	0.480622	0.0442516	1
2.03	0.151389	0.103301	0.217861	0.483039	0.0444097	1
2.04	0.149988	0.102907	0.217091	0.485447	0.0445675	1
2.05	0.1486	0.102513	0.216318	0.487845	0.0447248	1
2.06	0.147224	0.102118	0.215542	0.490234	0.0448817	1
2.07	0.145861	0.101722	0.214765	0.492614	0.0450383	1
2.08	0.144511	0.101325	0.213985	0.494984	0.0451944	1
2.09	0.143173	0.100927	0.213204	0.497346	0.0453501	1
2.1	0.141848	0.100529	0.21242	0.499698	0.0455054	1
2.11	0.140535	0.100129	0.211635	0.502041	0.0456603	1
2.12	0.139234	0.0997297	0.210848	0.504374	0.0458148	1
2.13	0.137945	0.0993293	0.210059	0.506698	0.045969	1
2.14	0.136668	0.0989284	0.209268	0.509013	0.0461227	1
2.15	0.135403	0.0985269	0.208476	0.511318	0.046276	1
2.16	0.13415	0.098125	0.207682	0.513614	0.046429	1
2.17	0.132908	0.0977226	0.206887	0.515901	0.0465816	1
2.18	0.131677	0.0973198	0.206091	0.518178	0.0467338	1
2.19	0.130459	0.0969166	0.205294	0.520446	0.0468856	1
2.2	0.129251	0.0965131	0.204495	0.522704	0.047037	1
2.21	0.128054	0.0961093	0.203696	0.524953	0.0471881	1
2.22	0.126869	0.0957053	0.202895	0.527192	0.0473388	1
2.23	0.125695	0.095301	0.202093	0.529422	0.0474891	1
2.24	0.124531	0.0948965	0.201291	0.531642	0.047639	1
2.25	0.123378	0.0944919	0.200488	0.533853	0.0477886	1
2.26	0.122236	0.0940871	0.199684	0.536055	0.0479378	1
2.27	0.121105	0.0936823	0.19888	0.538247	0.0480867	1
2.28	0.119984	0.0932774	0.198075	0.540429	0.0482352	1
2.29	0.118873	0.0928724	0.197269	0.542602	0.0483833	1
2.3	0.117773	0.0924675	0.196463	0.544766	0.0485311	1
2.31	0.116682	0.0920626	0.195657	0.54692	0.0486785	1
2.32	0.115602	0.0916578	0.19485	0.549064	0.0488255	1
2.33	0.114532	0.091253	0.194043	0.551199	0.0489722	1
2.34	0.113472	0.0908484	0.193236	0.553325	0.0491186	1
2.35	0.112422	0.090444	0.192429	0.555441	0.0492646	1
2.36	0.111381	0.0900397	0.191622	0.557547	0.0494103	1
2.37	0.11035	0.0896356	0.190815	0.559644	0.0495556	1
2.38	0.109328	0.0892318	0.190008	0.561732	0.0497006	1
2.39	0.108316	0.0888282	0.189201	0.56381	0.0498453	1
2.4	0.107314	0.0884249	0.188394	0.565878	0.0499896	1
2.41	0.10632	0.0880219	0.187587	0.567937	0.0501336	1
2.42	0.105336	0.0876193	0.186781	0.569987	0.0502772	1
2.43	0.104361	0.087217	0.185975	0.572027	0.0504205	1
2.44	0.103395	0.0868151	0.185169	0.574057	0.0505635	1
2.45	0.102438	0.0864136	0.184364	0.576078	0.0507062	1
2.46	0.101489	0.0860125	0.183559	0.57809	0.0508485	1
2.47	0.10055	0.0856119	0.182755	0.580092	0.0509905	1
2.48	0.0996192	0.0852118	0.181951	0.582085	0.0511322	1
2.49	0.0986971	0.0848122	0.181148	0.584069	0.0512736	1
2.5	0.0977834	0.0844131	0.180346	0.586043	0.0514146	1
2.51	0.0968783	0.0840145	0.179545	0.588007	0.0515553	1
2.52	0.0959815	0.0836165	0.178744	0.589963	0.0516958	1
2.53	0.095093	0.0832191	0.177944	0.591908	0.0518359	1
2.54	0.0942127	0.0828223	0.177145	0.593845	0.0519757	1
2.55	0.0933406	0.0824261	0.176346	0.595772	0.0521152	1
2.56	0.0924766	0.0820305	0.175549	0.59769	0.0522543	1
2.57	0.0916205	0.0816357	0.174753	0.599598	0.0523932	1
2.58	0.0907724	0.0812414	0.173957	0.601497	0.0525318	1
2.59	0.0899321	0.0808479	0.173163	0.603387	0.0526701	1
2.6	0.0890996	0.0804551	0.17237	0.605268	0.052808	1
2.61	0.0882749	0.0800631	0.171578	0.607139	0.0529457	1
2.62	0.0874577	0.0796718	0.170787	0.609001	0.0530831	1
2.63	0.0866481	0.0792812	0.169997	0.610854	0.0532202	1
2.64	0.085846	0.0788914	0.169209	0.612697	0.0533569	1
2.65	0.0850514	0.0785025	0.168421	0.614531	0.0534934	1
2.66	0.084264	0.0781143	0.167635	0.616357	0.0536297	1
2.67	0.083484	0.077727	0.166851	0.618172	0.0537656	1
2.68	0.0827112	0.0773405	0.166068	0.619979	0.0539012	1
2.69	0.0819456	0.0769549	0.165286	0.621777	0.0540366	1
2.7	0.081187	0.0765701	0.164506	0.623566	0.0541716	1
2.71	0.0804355	0.0761863	0.163727	0.625345	0.0543064	1
2.72	0.0796909	0.0758033	0.16295	0.627115	0.0544409	1
2.73	0.0789532	0.0754212	0.162174	0.628877	0.0545752	1
2.74	0.0782223	0.0750401	0.1614	0.630629	0.0547091	1
2.75	0.0774982	0.0746599	0.160627	0.632372	0.0548428	1
2.76	0.0767809	0.0742807	0.159856	0.634106	0.0549762	1
2.77	0.0760701	0.0739024	0.159086	0.635832	0.0551093	1
2.78	0.0753659	0.0735251	0.158319	0.637548	0.0552422	1
2.79	0.0746683	0.0731488	0.157553	0.639255	0.0553748	1
2.8	0.0739771	0.0727735	0.156789	0.640954	0.0555071	1
2.81	0.0732923	0.0723992	0.156026	0.642643	0.0556392	1
2.82	0.0726138	0.0720259	0.155265	0.644324	0.055771	1
2.83	0.0719416	0.0716536	0.154506	0.645996	0.0559026	1
2.84	0.0712757	0.0712824	0.153749	0.647659	0.0560338	1
2.85	0.0706159	0.0709123	0.152994	0.649313	0.0561649	1
2.86	0.0699622	0.0705432	0.15224	0.650959	0.0562956	1
2.87	0.0693146	0.0701751	0.151489	0.652595	0.0564262	1
2.88	0.0686729	0.0698082	0.150739	0.654223	0.0565564	1
2.89	0.0680372	0.0694423	0.149992	0.655842	0.0566864	1
2.9	0.0674074	0.0690775	0.149246	0.657453	0.0568162	1
2.91	0.0667834	0.0687139	0.148502	0.659055	0.0569457	1
2.92	0.0661652	0.0683513	0.14776	0.660648	0.0570749	1
2.93	0.0655528	0.0679899	0.147021	0.662233	0.057204	1
2.94	0.0649459	0.0676296	0.146283	0.663809	0.0573327	1
2.95	0.0643447	0.0672705	0.145547	0.665376	0.0574613	1
2.96	0.0637491	0.0669125	0.144814	0.666935	0.0575895	1
2.97	0.063159	0.0665556	0.144082	0.668486	0.0577176	1
2.98	0.0625743	0.0661999	0.143353	0.670028	0.0578454	1
2.99	0.0619951	0.0658454	0.142625	0.671561	0.057973	1
3	0.0614212	0.065492	0.1419	0.673086	0.0581003	1
3.01	0.0608526	0.0651398	0.141177	0.674603	0.0582274	1
3.02	0.0602893	0.0647888	0.140456	0.676111	0.0583542	1
3.03	0.0597312	0.064439	0.139738	0.677611	0.0584809	1
3.04	0.0591783	0.0640904	0.139021	0.679103	0.0586073	1
3.05	0.0586305	0.063743	0.138307	0.680586	0.0587334	1
3.06	0.0580878	0.0633968	0.137595	0.682061	0.0588594	1
3.07	0.0575501	0.0630518	0.136885	0.683528	0.0589851	1
3.08	0.0570173	0.0627081	0.136177	0.684987	0.0591106	1
3.09	0.0564895	0.0623655	0.135472	0.686437	0.0592359	1
3.1	0.0559666	0.0620242	0.134769	0.687879	0.0593609	1
3.11	0.0554485	0.0616841	0.134068	0.689313	0.0594857	1
3.12	0.0549353	0.0613453	0.13337	0.690739	0.0596104	1
3.13	0.0544267	0.0610077	0.132673	0.692157	0.0597347	1
3.14	0.0539229	0.0606713	0.13198	0.693567	0.0598589	1
3.15	0.0534237	0.0603362	0.131288	0.694969	0.0599829	1
3.16	0.0529292	0.0600024	0.130599	0.696363	0.0601066	1
3.17	0.0524392	0.0596698	0.129912	0.697749	0.0602301	1
3.18	0.0519538	0.0593384	0.129227	0.699127	0.0603535	1
3.19	0.0514729	0.0590083	0.128545	0.700497	0.0604766	1
3.2	0.0509964	0.0586795	0.127866	0.701859	0.0605995	1
3.21	0.0505243	0.058352	0.127188	0.703213	0.0607222	1
3.22	0.0500566	0.0580257	0.126513	0.70456	0.0608446	1
3.23	0.0495933	0.0577007	0.125841	0.705899	0.0609669	1
3.24	0.0491342	0.057377	0.12517	0.70723	0.061089	1
3.25	0.0486794	0.0570545	0.124503	0.708553	0.0612109	1
3.26	0.0482287	0.0567333	0.123837	0.709868	0.0613325	1
3.27	0.0477823	0.0564135	0.123174	0.711176	0.061454	1
3.28	0.04734	0.0560949	0.122514	0.712476	0.0615753	1
3.29	0.0469018	0.0557775	0.121856	0.713769	0.0616963	1
3.3	0.0464676	0.0554615	0.1212	0.715054	0.0618172	1
3.31	0.0460375	0.0551468	0.120547	0.716331	0.0619379	1
3.32	0.0456113	0.0548333	0.119896	0.717601	0.0620584	1
3.33	0.0451891	0.0545212	0.119248	0.718863	0.0621787	1
3.34	0.0447708	0.0542103	0.118602	0.720118	0.0622988	1
3.35	0.0443563	0.0539008	0.117958	0.721366	0.0624187	1
3.36	0.0439457	0.0535925	0.117318	0.722606	0.0625384	1
3.37	0.0435389	0.0532855	0.116679	0.723839	0.0626579	1
3.38	0.0431359	0.0529798	0.116043	0.725064	0.0627773	1
3.39	0.0427366	0.0526755	0.11541	0.726282	0.0628964	1
3.4	0.042341	0.0523724	0.114779	0.727493	0.0630154	1
3.41	0.041949	0.0520706	0.11415	0.728696	0.0631342	1
3.42	0.0415607	0.0517701	0.113524	0.729892	0.0632528	1
3.43	0.041176	0.0514709	0.112901	0.731081	0.0633712	1
3.44	0.0407948	0.051173	0.11228	0.732263	0.0634895	1
3.45	0.0404172	0.0508765	0.111661	0.733438	0.0636076	1
3.46	0.0400431	0.0505812	0.111045	0.734605	0.0637254	1
3.47	0.0396724	0.0502872	0.110431	0.735766	0.0638432	1
3.48	0.0393051	0.0499945	0.10982	0.736919	0.0639607	1
3.49	0.0389413	0.0497031	0.109212	0.738066	0.064078	1
3.5	0.0385808	0.049413	0.108606	0.739205	0.0641952	1
3.51	0.0382237	0.0491242	0.108002	0.740338	0.0643122	1
3.52	0.0378698	0.0488367	0.107401	0.741463	0.0644291	1
3.53	0.0375193	0.0485505	0.106803	0.742582	0.0645458	1
3.54	0.037172	0.0482656	0.106207	0.743693	0.0646623	1
3.55	0.0368279	0.047982	0.105613	0.744798	0.0647786	1
3.56	0.036487	0.0476997	0.105022	0.745896	0.0648947	1
3.57	0.0361492	0.0474186	0.104434	0.746988	0.0650107	1
3.58	0.0358146	0.0471389	0.103848	0.748072	0.0651266	1
3.59	0.0354831	0.0468604	0.103264	0.74915	0.0652422	1
3.6	0.0351546	0.0465833	0.102683	0.750221	0.0653577	1
3.61	0.0348292	0.0463074	0.102105	0.751286	0.0654731	1
3.62	0.0345068	0.0460328	0.101529	0.752343	0.0655883	1
3.63	0.0341873	0.0457595	0.100955	0.753395	0.0657033	1
3.64	0.0338709	0.0454875	0.100384	0.754439	0.0658181	1
3.65	0.0335573	0.0452167	0.0998159	0.755477	0.0659328	1
3.66	0.0332467	0.0449473	0.0992499	0.756509	0.0660474	1
3.67	0.0329389	0.0446791	0.0986864	0.757534	0.0661618	1
3.68	0.032634	0.0444122	0.0981254	0.758552	0.066276	1
3.69	0.0323319	0.0441465	0.0975669	0.759565	0.0663901	1
3.7	0.0320326	0.0438822	0.0970108	0.76057	0.066504	1
3.71	0.0317361	0.0436191	0.0964573	0.76157	0.0666178	1
3.72	0.0314423	0.0433572	0.0959062	0.762563	0.0667314	1
3.73	0.0311513	0.0430967	0.0953576	0.76355	0.0668449	1
3.74	0.0308629	0.0428373	0.0948115	0.76453	0.0669582	1
3.75	0.0305772	0.0425793	0.0942679	0.765504	0.0670713	1
3.76	0.0302942	0.0423225	0.0937267	0.766472	0.0671844	1
3.77	0.0300137	0.042067	0.093188	0.767434	0.0672972	1
3.78	0.0297359	0.0418127	0.0926518	0.76839	0.06741	1
3.79	0.0294606	0.0415597	0.092118	0.769339	0.0675225	1
3.8	0.0291879	0.0413079	0.0915867	0.770283	0.067635	1
3.81	0.0289177	0.0410573	0.0910578	0.77122	0.0677473	1
3.82	0.0286501	0.040808	0.0905314	0.772151	0.0678594	1
3.83	0.0283848	0.04056	0.0900075	0.773076	0.0679714	1
3.84	0.0281221	0.0403132	0.0894859	0.773996	0.0680833	1
3.85	0.0278618	0.0400676	0.0889668	0.774909	0.068195	1
3.86	0.0276039	0.0398232	0.0884502	0.775816	0.0683066	1
3.87	0.0273483	0.0395801	0.087936	0.776718	0.068418	1
3.88	0.0270952	0.0393382	0.0874242	0.777613	0.0685294	1
3.89	0.0268443	0.0390975	0.0869148	0.778503	0.0686405	1
3.9	0.0265959	0.0388581	0.0864078	0.779387	0.0687516	1
3.91	0.0263497	0.0386198	0.0859032	0.780265	0.0688625	1
3.92	0.0261057	0.0383828	0.0854011	0.781137	0.0689732	1
3.93	0.0258641	0.038147	0.0849013	0.782004	0.0690839	1
3.94	0.0256247	0.0379124	0.084404	0.782865	0.0691944	1
3.95	0.0253875	0.037679	0.083909	0.78372	0.0693048	1
3.96	0.0251524	0.0374468	0.0834164	0.784569	0.069415	1
3.97	0.0249196	0.0372158	0.0829262	0.785413	0.0695251	1
3.98	0.0246889	0.0369859	0.0824384	0.786252	0.0696351	1
3.99	0.0244604	0.0367573	0.0819529	0.787084	0.0697449	1
4	0.024234	0.0365299	0.0814698	0.787912	0.0698547	1
4.01	0.0240096	0.0363036	0.0809891	0.788733	0.0699643	1
4.02	0.0237874	0.0360786	0.0805107	0.78955	0.0700737	1
4.03	0.0235672	0.0358547	0.0800347	0.79036	0.0701831	1
4.04	0.023349	0.0356319	0.079561	0.791166	0.0702923	1
4.05	0.0231329	0.0354104	0.0790896	0.791966	0.0704014	1
4.06	0.0229187	0.03519	0.0786206	0.79276	0.0705104	1
4.07	0.0227066	0.0349708	0.0781539	0.79355	0.0706192	1
4.08	0.0224964	0.0347527	0.0776895	0.794333	0.070728	1
4.09	0.0222882	0.0345358	0.0772274	0.795112	0.0708366	1
4.1	0.0220818	0.0343201	0.0767677	0.795885	0.0709451	1
4.11	0.0218774	0.0341055	0.0763102	0.796654	0.0710534	1
4.12	0.0216749	0.033892	0.075855	0.797416	0.0711617	1
4.13	0.0214743	0.0336797	0.0754021	0.798174	0.0712698	1
4.14	0.0212755	0.0334685	0.0749515	0.798927	0.0713778	1
4.15	0.0210785	0.0332584	0.0745032	0.799674	0.0714857	1
4.16	0.0208834	0.0330495	0.0740571	0.800416	0.0715935	1
4.17	0.0206901	0.0328417	0.0736133	0.801154	0.0717012	1
4.18	0.0204986	0.0326351	0.0731717	0.801886	0.0718087	1
4.19	0.0203088	0.0324295	0.0727324	0.802613	0.0719162	1
4.2	0.0201208	0.0322251	0.0722954	0.803335	0.0720235	1
4.21	0.0199346	0.0320217	0.0718605	0.804052	0.0721307	1
4.22	0.01975	0.0318195	0.0714279	0.804765	0.0722378	1
4.23	0.0195672	0.0316184	0.0709975	0.805472	0.0723448	1
4.24	0.0193861	0.0314184	0.0705694	0.806174	0.0724517	1
4.25	0.0192066	0.0312195	0.0701434	0.806872	0.0725585	1
4.26	0.0190288	0.0310216	0.0697196	0.807565	0.0726652	1
4.27	0.0188527	0.0308249	0.0692981	0.808253	0.0727717	1
4.28	0.0186782	0.0306292	0.0688787	0.808936	0.0728782	1
4.29	0.0185053	0.0304346	0.0684615	0.809614	0.0729845	1
4.3	0.018334	0.0302411	0.0680464	0.810288	0.0730908	1
4.31	0.0181642	0.0300487	0.0676335	0.810957	0.0731969	1
4.32	0.0179961	0.0298573	0.0672228	0.811621	0.0733029	1
4.33	0.0178295	0.029667	0.0668143	0.81228	0.0734089	1
4.34	0.0176645	0.0294777	0.0664078	0.812935	0.0735147	1
4.35	0.017501	0.0292895	0.0660036	0.813586	0.0736204	1
4.36	0.0173389	0.0291024	0.0656014	0.814231	0.073726	1
4.37	0.0171784	0.0289163	0.0652014	0.814872	0.0738315	1
4.38	0.0170194	0.0287312	0.0648034	0.815509	0.0739369	1
4.39	0.0168619	0.0285472	0.0644076	0.816141	0.0740423	1
4.4	0.0167058	0.0283642	0.0640139	0.816769	0.0741475	1
4.41	0.0165511	0.0281823	0.0636223	0.817392	0.0742526	1
4.42	0.0163979	0.0280013	0.0632327	0.81801	0.0743576	1
4.43	0.0162461	0.0278214	0.0628453	0.818625	0.0744625	1
4.44	0.0160958	0.0276425	0.0624599	0.819235	0.0745673	1
4.45	0.0159468	0.0274647	0.0620765	0.81984	0.0746721	1
4.46	0.0157991	0.0272878	0.0616952	0.820441	0.0747767	1
4.47	0.0156529	0.0271119	0.061316	0.821038	0.0748812	1
4.48	0.015508	0.0269371	0.0609388	0.82163	0.0749857	1
4.49	0.0153644	0.0267632	0.0605636	0.822219	0.07509	1
4.5	0.0152222	0.0265904	0.0601905	0.822803	0.0751943	1
4.51	0.0150813	0.0264185	0.0598194	0.823382	0.0752984	1
4.52	0.0149417	0.0262476	0.0594503	0.823958	0.0754025	1
4.53	0.0148034	0.0260777	0.0590831	0.824529	0.0755064	1
4.54	0.0146663	0.0259087	0.058718	0.825097	0.0756103	1
4.55	0.0145306	0.0257408	0.0583549	0.82566	0.0757141	1
4.56	0.0143961	0.0255738	0.0579937	0.826219	0.0758178	1
4.57	0.0142628	0.0254077	0.0576345	0.826774	0.0759214	1
4.58	0.0141308	0.0252426	0.0572773	0.827324	0.0760249	1
4.59	0.014	0.0250785	0.056922	0.827871	0.0761284	1
4.6	0.0138704	0.0249154	0.0565687	0.828414	0.0762317	1
4.61	0.013742	0.0247531	0.0562173	0.828953	0.076335	1
4.62	0.0136148	0.0245919	0.0558678	0.829487	0.0764381	1
4.63	0.0134887	0.0244315	0.0555203	0.830018	0.0765412	1
4.64	0.0133639	0.0242721	0.0551747	0.830545	0.0766442	1
4.65	0.0132402	0.0241136	0.054831	0.831068	0.0767471	1
4.66	0.0131176	0.0239561	0.0544892	0.831587	0.07685	1
4.67	0.0129962	0.0237995	0.0541493	0.832102	0.0769527	1
4.68	0.0128759	0.0236437	0.0538112	0.832614	0.0770554	1
4.69	0.0127567	0.023489	0.0534751	0.833121	0.0771579	1
4.7	0.0126386	0.0233351	0.0531408	0.833625	0.0772604	1
4.71	0.0125216	0.0231821	0.0528084	0.834125	0.0773628	1
4.72	0.0124057	0.02303	0.0524778	0.834621	0.0774652	1
4.73	0.0122909	0.0228788	0.0521491	0.835114	0.0775674	1
4.74	0.0121771	0.0227285	0.0518222	0.835603	0.0776696	1
4.75	0.0120644	0.0225791	0.0514971	0.836088	0.0777716	1
4.76	0.0119527	0.0224306	0.0511739	0.836569	0.0778736	1
4.77	0.011842	0.022283	0.0508525	0.837047	0.0779756	1
4.78	0.0117324	0.0221362	0.0505329	0.837521	0.0780774	1
4.79	0.0116238	0.0219904	0.0502151	0.837992	0.0781792	1
4.8	0.0115162	0.0218453	0.049899	0.838459	0.0782809	1
4.81	0.0114096	0.0217012	0.0495848	0.838922	0.0783825	1
4.82	0.011304	0.0215579	0.0492724	0.839382	0.078484	1
4.83	0.0111993	0.0214155	0.0489617	0.839838	0.0785855	1
4.84	0.0110957	0.0212739	0.0486527	0.840291	0.0786869	1
4.85	0.010993	0.0211331	0.0483456	0.84074	0.0787882	1
4.86	0.0108912	0.0209932	0.0480401	0.841186	0.0788894	1
4.87	0.0107904	0.0208542	0.0477364	0.841628	0.0789905	1
4.88	0.0106905	0.020716	0.0474345	0.842067	0.0790916	1
4.89	0.0105915	0.0205786	0.0471342	0.842503	0.0791926	1
4.9	0.0104935	0.020442	0.0468357	0.842935	0.0792936	1
4.91	0.0103964	0.0203063	0.0465389	0.843364	0.0793944	1
4.92	0.0103001	0.0201714	0.0462437	0.84379	0.0794952	1
4.93	0.0102048	0.0200373	0.0459503	0.844212	0.0795959	1
4.94	0.0101103	0.019904	0.0456586	0.844631	0.0796966	1
4.95	0.0100167	0.0197715	0.0453685	0.845046	0.0797971	1
4.96	0.00992399	0.0196399	0.0450801	0.845458	0.0798977	1
4.97	0.00983213	0.019509	0.0447933	0.845867	0.0799981	1
4.98	0.00974111	0.0193789	0.0445083	0.846273	0.0800984	1
4.99	0.00965094	0.0192496	0.0442248	0.846676	0.0801987	1
5	0.0095616	0.0191211	0.043943	0.847075	0.080299	1
5.01	0.00947309	0.0189934	0.0436628	0.847472	0.0803991	1
5.02	0.0093854	0.0188665	0.0433843	0.847865	0.0804992	1
5.03	0.00929852	0.0187403	0.0431073	0.848255	0.0805992	1
5.04	0.00921244	0.0186149	0.042832	0.848641	0.0806992	1
5.05	0.00912717	0.0184903	0.0425583	0.849025	0.0807991	1
5.06	0.00904268	0.0183664	0.0422861	0.849406	0.0808989	1
5.07	0.00895897	0.0182433	0.0420156	0.849784	0.0809986	1
5.08	0.00887604	0.018121	0.0417466	0.850158	0.0810983	1
5.09	0.00879387	0.0179994	0.0414792	0.85053	0.0811979	1
5.1	0.00871247	0.0178786	0.0412133	0.850898	0.0812975	1
5.11	0.00863182	0.0177585	0.040949	0.851264	0.081397	1
5.12	0.00855192	0.0176391	0.0406863	0.851626	0.0814964	1
5.13	0.00847275	0.0175205	0.0404251	0.851986	0.0815958	1
5.14	0.00839432	0.0174026	0.0401654	0.852343	0.0816951	1
5.15	0.00831661	0.0172855	0.0399073	0.852696	0.0817943	1
5.16	0.00823963	0.017169	0.0396506	0.853047	0.0818935	1
5.17	0.00816336	0.0170533	0.0393955	0.853395	0.0819926	1
5.18	0.00808779	0.0169383	0.0391419	0.85374	0.0820916	1
5.19	0.00801292	0.0168241	0.0388898	0.854083	0.0821906	1
5.2	0.00793875	0.0167105	0.0386392	0.854422	0.0822895	1
5.21	0.00786526	0.0165976	0.03839	0.854759	0.0823884	1
5.22	0.00779245	0.0164855	0.0381423	0.855093	0.0824872	1
5.23	0.00772032	0.016374	0.0378961	0.855424	0.0825859	1
5.24	0.00764885	0.0162633	0.0376514	0.855752	0.0826846	1
5.25	0.00757805	0.0161532	0.0374081	0.856077	0.0827832	1
5.26	0.0075079	0.0160438	0.0371662	0.8564	0.0828818	1
5.27	0.0074384	0.0159351	0.0369258	0.85672	0.0829803	1
5.28	0.00736954	0.0158271	0.0366868	0.857038	0.0830788	1
5.29	0.00730132	0.0157198	0.0364493	0.857352	0.0831771	1
5.3	0.00723373	0.0156131	0.0362131	0.857665	0.0832755	1
5.31	0.00716677	0.0155071	0.0359784	0.857974	0.0833738	1
5.32	0.00710043	0.0154018	0.0357451	0.858281	0.083472	1
5.33	0.0070347	0.0152971	0.0355131	0.858585	0.0835701	1
5.34	0.00696958	0.0151931	0.0352826	0.858886	0.0836682	1
5.35	0.00690507	0.0150898	0.0350534	0.859185	0.0837663	1
5.36	0.00684115	0.0149871	0.0348256	0.859482	0.0838643	1
5.37	0.00677782	0.014885	0.0345992	0.859776	0.0839622	1
5.38	0.00671508	0.0147836	0.0343741	0.860067	0.0840601	1
5.39	0.00665292	0.0146829	0.0341504	0.860356	0.0841579	1
5.4	0.00659133	0.0145828	0.033928	0.860642	0.0842557	1
5.41	0.00653032	0.0144833	0.033707	0.860926	0.0843534	1
5.42	0.00646987	0.0143844	0.0334873	0.861207	0.0844511	1
5.43	0.00640997	0.0142862	0.0332689	0.861486	0.0845487	1
5.44	0.00635064	0.0141886	0.0330519	0.861763	0.0846462	1
5.45	0.00629185	0.0140916	0.0328361	0.862037	0.0847437	1
5.46	0.00623361	0.0139952	0.0326217	0.862308	0.0848412	1
5.47	0.0061759	0.0138995	0.0324086	0.862577	0.0849386	1
5.48	0.00611873	0.0138043	0.0321967	0.862844	0.0850359	1
5.49	0.00606209	0.0137098	0.0319862	0.863109	0.0851332	1
5.5	0.00600598	0.0136159	0.0317769	0.863371	0.0852305	1
5.51	0.00595038	0.0135225	0.0315689	0.863631	0.0853277	1
5.52	0.0058953	0.0134298	0.0313621	0.863888	0.0854248	1
5.53	0.00584073	0.0133377	0.0311566	0.864143	0.0855219	1
5.54	0.00578666	0.0132461	0.0309524	0.864396	0.0856189	1
5.55	0.00573309	0.0131551	0.0307494	0.864646	0.0857159	1
5.56	0.00568002	0.0130648	0.0305476	0.864895	0.0858129	1
5.57	0.00562744	0.012975	0.0303471	0.865141	0.0859097	1
5.58	0.00557535	0.0128857	0.0301478	0.865385	0.0860066	1
5.59	0.00552374	0.0127971	0.0299497	0.865626	0.0861034	1
5.6	0.00547261	0.012709	0.0297529	0.865865	0.0862001	1
5.61	0.00542195	0.0126215	0.0295572	0.866103	0.0862968	1
5.62	0.00537176	0.0125345	0.0293628	0.866337	0.0863935	1
5.63	0.00532203	0.0124481	0.0291695	0.86657	0.0864901	1
5.64	0.00527277	0.0123623	0.0289774	0.866801	0.0865866	1
5.65	0.00522396	0.012277	0.0287865	0.867029	0.0866831	1
5.66	0.0051756	0.0121923	0.0285968	0.867256	0.0867796	1
5.67	0.00512769	0.0121081	0.0284082	0.86748	0.086876	1
5.68	0.00508022	0.0120245	0.0282208	0.867702	0.0869724	1
5.69	0.0050332	0.0119414	0.0280346	0.867922	0.0870687	1
5.7	0.0049866	0.0118589	0.0278495	0.86814	0.087165	1
5.71	0.00494044	0.0117768	0.0276655	0.868356	0.0872612	1
5.72	0.00489471	0.0116954	0.0274827	0.86857	0.0873574	1
5.73	0.0048494	0.0116144	0.027301	0.868782	0.0874535	1
5.74	0.00480451	0.011534	0.0271205	0.868991	0.0875496	1
5.75	0.00476004	0.0114541	0.026941	0.869199	0.0876457	1
5.76	0.00471597	0.0113747	0.0267627	0.869405	0.0877417	1
5.77	0.00467232	0.0112958	0.0265855	0.869609	0.0878376	1
5.78	0.00462907	0.0112175	0.0264094	0.869811	0.0879335	1
5.79	0.00458622	0.0111396	0.0262343	0.87001	0.0880294	1
5.8	0.00454376	0.0110623	0.0260604	0.870208	0.0881252	1
5.81	0.0045017	0.0109855	0.0258875	0.870404	0.088221	1
5.82	0.00446003	0.0109092	0.0257157	0.870598	0.0883168	1
5.83	0.00441874	0.0108333	0.025545	0.87079	0.0884125	1
5.84	0.00437784	0.010758	0.0253754	0.870981	0.0885081	1
5.85	0.00433731	0.0106832	0.0252068	0.871169	0.0886038	1
5.86	0.00429716	0.0106088	0.0250392	0.871355	0.0886993	1
5.87	0.00425739	0.010535	0.0248727	0.87154	0.0887949	1
5.88	0.00421798	0.0104616	0.0247073	0.871723	0.0888904	1
5.89	0.00417893	0.0103887	0.0245428	0.871904	0.0889858	1
5.9	0.00414025	0.0103163	0.0243795	0.872083	0.0890812	1
5.91	0.00410192	0.0102443	0.0242171	0.87226	0.0891766	1
5.92	0.00406395	0.0101729	0.0240557	0.872436	0.0892719	1
5.93	0.00402633	0.0101019	0.0238954	0.872609	0.0893672	1
5.94	0.00398906	0.0100314	0.0237361	0.872781	0.0894625	1
5.95	0.00395213	0.00996132	0.0235777	0.872951	0.0895577	1
5.96	0.00391555	0.00989172	0.0234204	0.87312	0.0896528	1
5.97	0.0038793	0.00982258	0.023264	0.873286	0.089748	1
5.98	0.00384339	0.0097539	0.0231087	0.873451	0.089843	1
5.99	0.00380781	0.00968568	0.0229543	0.873614	0.0899381	1
6	0.00377257	0.00961791	0.0228009	0.873776	0.0900331	1
6.01	0.00373764	0.00955058	0.0226484	0.873935	0.0901281	1
6.02	0.00370304	0.0094837	0.0224969	0.874093	0.090223	1
6.03	0.00366877	0.00941726	0.0223464	0.87425	0.0903179	1
6.04	0.0036348	0.00935127	0.0221968	0.874404	0.0904128	1
6.05	0.00360116	0.00928571	0.0220482	0.874557	0.0905076	1
6.06	0.00356782	0.00922059	0.0219005	0.874709	0.0906024	1
6.07	0.00353479	0.0091559	0.0217537	0.874858	0.0906971	1
6.08	0.00350207	0.00909164	0.0216079	0.875007	0.0907918	1
6.09	0.00346966	0.00902781	0.021463	0.875153	0.0908865	1
6.1	0.00343754	0.0089644	0.021319	0.875298	0.0909811	1
6.11	0.00340572	0.00890142	0.0211759	0.875441	0.0910757	1
6.12	0.00337419	0.00883885	0.0210338	0.875583	0.0911703	1
6.13	0.00334296	0.0087767	0.0208925	0.875723	0.0912648	1
6.14	0.00331201	0.00871497	0.0207521	0.875862	0.0913593	1
6.15	0.00328135	0.00865365	0.0206127	0.875999	0.0914538	1
6.16	0.00325098	0.00859274	0.0204741	0.876134	0.0915482	1
6.17	0.00322088	0.00853223	0.0203364	0.876268	0.0916426	1
6.18	0.00319107	0.00847213	0.0201995	0.8764	0.0917369	1
6.19	0.00316153	0.00841244	0.0200636	0.876531	0.0918313	1
6.2	0.00313226	0.00835314	0.0199285	0.876661	0.0919255	1
6.21	0.00310327	0.00829424	0.0197943	0.876788	0.0920198	1
6.22	0.00307454	0.00823573	0.0196609	0.876915	0.092114	1
6.23	0.00304608	0.00817762	0.0195284	0.87704	0.0922082	1
6.24	0.00301788	0.00811989	0.0193967	0.877163	0.0923023	1
6.25	0.00298995	0.00806256	0.0192659	0.877285	0.0923964	1
6.26	0.00296227	0.00800561	0.0191359	0.877406	0.0924905	1
6.27	0.00293485	0.00794904	0.0190067	0.877525	0.0925845	1
6.28	0.00290768	0.00789285	0.0188784	0.877643	0.0926785	1
6.29	0.00288076	0.00783704	0.0187509	0.877759	0.0927725	1
6.3	0.0028541	0.00778161	0.0186242	0.877874	0.0928665	1
6.31	0.00282768	0.00772655	0.0184983	0.877987	0.0929604	1
6.32	0.0028015	0.00767186	0.0183733	0.878099	0.0930542	1
6.33	0.00277557	0.00761754	0.018249	0.87821	0.0931481	1
6.34	0.00274987	0.00756358	0.0181255	0.878319	0.0932419	1
6.35	0.00272442	0.00750999	0.0180029	0.878427	0.0933357	1
6.36	0.0026992	0.00745676	0.017881	0.878534	0.0934294	1
6.37	0.00267421	0.0074039	0.0177599	0.878639	0.0935231	1
6.38	0.00264946	0.00735139	0.0176396	0.878743	0.0936168	1
6.39	0.00262493	0.00729923	0.01752	0.878845	0.0937105	1
6.4	0.00260063	0.00724743	0.0174013	0.878947	0.0938041	1
6.41	0.00257656	0.00719598	0.0172833	0.879047	0.0938977	1
6.42	0.00255271	0.00714487	0.017166	0.879145	0.0939912	1
6.43	0.00252908	0.00709411	0.0170495	0.879243	0.0940848	1
6.44	0.00250567	0.0070437	0.0169338	0.879339	0.0941783	1
6.45	0.00248247	0.00699363	0.0168188	0.879433	0.0942717	1
6.46	0.00245949	0.0069439	0.0167046	0.879527	0.0943652	1
6.47	0.00243673	0.00689451	0.0165911	0.879619	0.0944586	1
6.48	0.00241417	0.00684545	0.0164783	0.87971	0.0945519	1
6.49	0.00239182	0.00679673	0.0163663	0.8798	0.0946453	1
6.5	0.00236968	0.00674833	0.016255	0.879888	0.0947386	1
6.51	0.00234774	0.00670027	0.0161444	0.879976	0.0948319	1
6.52	0.00232601	0.00665254	0.0160345	0.880062	0.0949251	1
6.53	0.00230448	0.00660512	0.0159254	0.880147	0.0950184	1
6.54	0.00228315	0.00655804	0.0158169	0.88023	0.0951116	1
6.55	0.00226201	0.00651127	0.0157092	0.880313	0.0952047	1
6.56	0.00224107	0.00646482	0.0156021	0.880394	0.0952979	1
6.57	0.00222033	0.00641869	0.0154958	0.880474	0.095391	1
6.58	0.00219978	0.00637288	0.0153902	0.880553	0.0954841	1
6.59	0.00217941	0.00632738	0.0152852	0.880631	0.0955771	1
6.6	0.00215924	0.00628219	0.0151809	0.880708	0.0956701	1
6.61	0.00213925	0.0062373	0.0150773	0.880783	0.0957631	1
6.62	0.00211945	0.00619273	0.0149744	0.880857	0.0958561	1
6.63	0.00209983	0.00614846	0.0148721	0.880931	0.095949	1
6.64	0.00208039	0.00610449	0.0147706	0.881003	0.096042	1
6.65	0.00206113	0.00606083	0.0146696	0.881074	0.0961348	1
6.66	0.00204205	0.00601746	0.0145694	0.881143	0.0962277	1
6.67	0.00202315	0.00597439	0.0144698	0.881212	0.0963205	1
6.68	0.00200442	0.00593162	0.0143708	0.88128	0.0964133	1
6.69	0.00198587	0.00588914	0.0142725	0.881346	0.0965061	1
6.7	0.00196748	0.00584695	0.0141749	0.881412	0.0965989	1
6.71	0.00194927	0.00580505	0.0140778	0.881476	0.0966916	1
6.72	0.00193123	0.00576344	0.0139814	0.88154	0.0967843	1
6.73	0.00191335	0.00572212	0.0138857	0.881602	0.096877	1
6.74	0.00189564	0.00568108	0.0137906	0.881663	0.0969696	1
6.75	0.00187809	0.00564032	0.0136961	0.881723	0.0970622	1
6.76	0.0018607	0.00559985	0.0136022	0.881782	0.0971548	1
6.77	0.00184348	0.00555965	0.0135089	0.881841	0.0972474	1
6.78	0.00182642	0.00551973	0.0134163	0.881898	0.0973399	1
6.79	0.00180951	0.00548008	0.0133242	0.881954	0.0974324	1
6.8	0.00179276	0.00544071	0.0132328	0.882009	0.0975249	1
6.81	0.00177616	0.00540161	0.0131419	0.882063	0.0976174	1
6.82	0.00175972	0.00536278	0.0130517	0.882116	0.0977098	1
6.83	0.00174343	0.00532422	0.0129621	0.882168	0.0978022	1
6.84	0.00172729	0.00528593	0.012873	0.882219	0.0978946	1
6.85	0.0017113	0.00524789	0.0127845	0.882269	0.0979869	1
6.86	0.00169546	0.00521013	0.0126967	0.882318	0.0980793	1
6.87	0.00167977	0.00517262	0.0126094	0.882367	0.0981716	1
6.88	0.00166422	0.00513537	0.0125226	0.882414	0.0982639	1
6.89	0.00164881	0.00509839	0.0124365	0.88246	0.0983561	1
6.9	0.00163355	0.00506165	0.0123509	0.882506	0.0984484	1
6.91	0.00161843	0.00502517	0.0122659	0.88255	0.0985406	1
6.92	0.00160345	0.00498895	0.0121814	0.882593	0.0986328	1
6.93	0.0015886	0.00495298	0.0120975	0.882636	0.0987249	1
6.94	0.0015739	0.00491725	0.0120142	0.882678	0.0988171	1
6.95	0.00155933	0.00488178	0.0119314	0.882718	0.0989092	1
6.96	0.00154489	0.00484655	0.0118492	0.882758	0.0990013	1
6.97	0.00153059	0.00481156	0.0117675	0.882797	0.0990933	1
6.98	0.00151642	0.00477682	0.0116863	0.882835	0.0991854	1
6.99	0.00150239	0.00474232	0.0116057	0.882872	0.0992774	1
7	0.00148848	0.00470806	0.0115256	0.882908	0.0993694	1
7.01	0.0014747	0.00467404	0.0114461	0.882944	0.0994614	1
7.02	0.00146105	0.00464025	0.011367	0.882978	0.0995533	1
7.03	0.00144753	0.0046067	0.0112885	0.883012	0.0996452	1
7.04	0.00143413	0.00457339	0.0112106	0.883045	0.0997372	1
7.05	0.00142085	0.0045403	0.0111331	0.883077	0.099829	1
7.06	0.0014077	0.00450745	0.0110562	0.883108	0.0999209	1
7.07	0.00139467	0.00447483	0.0109797	0.883138	0.100013	1
7.08	0.00138176	0.00444243	0.0109038	0.883167	0.100105	1
7.09	0.00136897	0.00441026	0.0108284	0.883196	0.100196	1
7.1	0.00135629	0.00437832	0.0107535	0.883224	0.100288	1
7.11	0.00134374	0.00434659	0.0106791	0.883251	0.10038	1
7.12	0.0013313	0.00431509	0.0106051	0.883277	0.100472	1
7.13	0.00131898	0.00428381	0.0105317	0.883302	0.100563	1
7.14	0.00130677	0.00425275	0.0104588	0.883327	0.100655	1
7.15	0.00129467	0.00422191	0.0103863	0.883351	0.100747	1
7.16	0.00128268	0.00419128	0.0103144	0.883373	0.100838	1
7.17	0.00127081	0.00416087	0.0102429	0.883396	0.10093	1
7.18	0.00125905	0.00413067	0.0101719	0.883417	0.101021	1
7.19	0.00124739	0.00410068	0.0101013	0.883438	0.101113	1
7.2	0.00123585	0.0040709	0.0100313	0.883457	0.101205	1
7.21	0.00122441	0.00404133	0.00996168	0.883477	0.101296	1
7.22	0.00121307	0.00401197	0.00989256	0.883495	0.101388	1
7.23	0.00120184	0.00398281	0.00982389	0.883512	0.101479	1
7.24	0.00119072	0.00395386	0.00975569	0.883529	0.101571	1
7.25	0.00117969	0.00392511	0.00968794	0.883545	0.101662	1
7.26	0.00116877	0.00389657	0.00962065	0.883561	0.101753	1
7.27	0.00115795	0.00386822	0.00955381	0.883575	0.101845	1
7.28	0.00114724	0.00384008	0.00948742	0.883589	0.101936	1
7.29	0.00113662	0.00381213	0.00942147	0.883602	0.102028	1
7.3	0.00112609	0.00378438	0.00935596	0.883615	0.102119	1
7.31	0.00111567	0.00375682	0.0092909	0.883626	0.10221	1
7.32	0.00110534	0.00372946	0.00922627	0.883637	0.102301	1
7.33	0.00109511	0.00370229	0.00916208	0.883648	0.102393	1
7.34	0.00108497	0.00367531	0.00909832	0.883657	0.102484	1
7.35	0.00107493	0.00364852	0.00903498	0.883666	0.102575	1
7.36	0.00106498	0.00362192	0.00897208	0.883675	0.102666	1
7.37	0.00105512	0.00359551	0.00890959	0.883682	0.102758	1
7.38	0.00104535	0.00356929	0.00884753	0.883689	0.102849	1
7.39	0.00103568	0.00354325	0.00878588	0.883695	0.10294	1
7.4	0.00102609	0.00351739	0.00872465	0.883701	0.103031	1
7.41	0.00101659	0.00349172	0.00866384	0.883706	0.103122	1
7.42	0.00100718	0.00346623	0.00860343	0.88371	0.103213	1
7.43	0.000997858	0.00344092	0.00854343	0.883713	0.103304	1
7.44	0.000988621	0.00341578	0.00848383	0.883716	0.103395	1
7.45	0.000979469	0.00339083	0.00842464	0.883719	0.103487	1
7.46	0.000970402	0.00336605	0.00836585	0.88372	0.103578	1
7.47	0.000961419	0.00334145	0.00830745	0.883721	0.103669	1
7.48	0.000952519	0.00331702	0.00824945	0.883722	0.10376	1
7.49	0.000943702	0.00329276	0.00819184	0.883721	0.10385	1
7.5	0.000934966	0.00326868	0.00813462	0.88372	0.103941	1
7.51	0.000926311	0.00324477	0.00807778	0.883719	0.104032	1
7.52	0.000917737	0.00322102	0.00802133	0.883717	0.104123	1
7.53	0.000909241	0.00319745	0.00796527	0.883714	0.104214	1
7.54	0.000900825	0.00317404	0.00790958	0.883711	0.104305	1
7.55	0.000892486	0.0031508	0.00785427	0.883707	0.104396	1
7.56	0.000884224	0.00312772	0.00779933	0.883702	0.104487	1
7.57	0.000876039	0.00310481	0.00774477	0.883697	0.104577	1
7.58	0.00086793	0.00308206	0.00769057	0.883691	0.104668	1
7.59	0.000859895	0.00305947	0.00763675	0.883685	0.104759	1
7.6	0.000851935	0.00303704	0.00758329	0.883678	0.10485	1
7.61	0.000844049	0.00301477	0.00753019	0.88367	0.104941	1
7.62	0.000836236	0.00299266	0.00747745	0.883662	0.105031	1
7.63	0.000828495	0.00297071	0.00742507	0.883654	0.105122	1
7.64	0.000820826	0.00294891	0.00737304	0.883645	0.105213	1
7.65	0.000813227	0.00292727	0.00732137	0.883635	0.105303	1
7.66	0.000805699	0.00290579	0.00727005	0.883624	0.105394	1
7.67	0.000798241	0.00288445	0.00721908	0.883614	0.105485	1
7.68	0.000790852	0.00286327	0.00716846	0.883602	0.105575	1
7.69	0.000783531	0.00284224	0.00711818	0.88359	0.105666	1
7.7	0.000776278	0.00282136	0.00706824	0.883578	0.105756	1
7.71	0.000769092	0.00280063	0.00701864	0.883565	0.105847	1
7.72	0.000761973	0.00278004	0.00696938	0.883551	0.105937	1
7.73	0.000754919	0.0027596	0.00692046	0.883537	0.106028	1
7.74	0.000747931	0.00273931	0.00687186	0.883522	0.106119	1
7.75	0.000741007	0.00271917	0.0068236	0.883507	0.106209	1
7.76	0.000734148	0.00269916	0.00677567	0.883492	0.106299	1
7.77	0.000727352	0.00267931	0.00672807	0.883475	0.10639	1
7.78	0.000720619	0.00265959	0.00668079	0.883459	0.10648	1
7.79	0.000713948	0.00264001	0.00663383	0.883441	0.106571	1
7.8	0.000707339	0.00262057	0.00658719	0.883424	0.106661	1
7.81	0.000700792	0.00260128	0.00654087	0.883405	0.106752	1
7.82	0.000694304	0.00258212	0.00649487	0.883387	0.106842	1
7.83	0.000687877	0.0025631	0.00644918	0.883368	0.106932	1
7.84	0.00068151	0.00254421	0.00640381	0.883348	0.107023	1
7.85	0.000675201	0.00252546	0.00635874	0.883328	0.107113	1
7.86	0.000668951	0.00250684	0.00631399	0.883307	0.107203	1
7.87	0.000662758	0.00248836	0.00626953	0.883286	0.107294	1
7.88	0.000656623	0.00247001	0.00622539	0.883264	0.107384	1
7.89	0.000650545	0.00245179	0.00618154	0.883242	0.107474	1
7.9	0.000644523	0.0024337	0.006138	0.883219	0.107564	1
7.91	0.000638557	0.00241575	0.00609475	0.883196	0.107655	1
7.92	0.000632646	0.00239792	0.0060518	0.883173	0.107745	1
7.93	0.000626789	0.00238022	0.00600914	0.883149	0.107835	1
7.94	0.000620987	0.00236264	0.00596678	0.883124	0.107925	1
7.95	0.000615239	0.00234519	0.00592471	0.8831	0.108015	1
7.96	0.000609544	0.00232787	0.00588292	0.883074	0.108105	1
7.97	0.000603901	0.00231067	0.00584142	0.883048	0.108196	1
7.98	0.000598311	0.0022936	0.00580021	0.883022	0.108286	1
7.99	0.000592772	0.00227665	0.00575928	0.882996	0.108376	1
8	0.000587285	0.00225982	0.00571863	0.882968	0.108466	1
8.01	0.000581849	0.00224311	0.00567826	0.882941	0.108556	1
8.02	0.000576463	0.00222652	0.00563817	0.882913	0.108646	1
8.03	0.000571126	0.00221005	0.00559835	0.882885	0.108736	1
8.04	0.00056584	0.0021937	0.0055588	0.882856	0.108826	1
8.05	0.000560602	0.00217747	0.00551953	0.882826	0.108916	1
8.06	0.000555412	0.00216136	0.00548053	0.882797	0.109006	1
8.07	0.000550271	0.00214536	0.0054418	0.882767	0.109096	1
8.08	0.000545177	0.00212948	0.00540333	0.882736	0.109186	1
8.09	0.00054013	0.00211371	0.00536513	0.882705	0.109276	1
8.1	0.00053513	0.00209805	0.00532719	0.882674	0.109366	1
8.11	0.000530177	0.00208251	0.00528951	0.882642	0.109456	1
8.12	0.000525269	0.00206708	0.00525209	0.88261	0.109546	1
8.13	0.000520407	0.00205176	0.00521493	0.882578	0.109635	1
8.14	0.000515589	0.00203655	0.00517803	0.882545	0.109725	1
8.15	0.000510817	0.00202145	0.00514137	0.882511	0.109815	1
8.16	0.000506088	0.00200646	0.00510498	0.882478	0.109905	1
8.17	0.000501403	0.00199158	0.00506883	0.882443	0.109995	1
8.18	0.000496762	0.00197681	0.00503293	0.882409	0.110085	1
8.19	0.000492163	0.00196214	0.00499728	0.882374	0.110174	1
8.2	0.000487607	0.00194758	0.00496188	0.882339	0.110264	1
8.21	0.000483094	0.00193313	0.00492672	0.882303	0.110354	1
8.22	0.000478622	0.00191878	0.00489181	0.882267	0.110444	1
8.23	0.000474191	0.00190453	0.00485713	0.882231	0.110533	1
8.24	0.000469802	0.00189039	0.0048227	0.882194	0.110623	1
8.25	0.000465453	0.00187635	0.0047885	0.882157	0.110713	1
8.26	0.000461144	0.00186241	0.00475454	0.88212	0.110802	1
8.27	0.000456875	0.00184857	0.00472081	0.882082	0.110892	1
8.28	0.000452646	0.00183483	0.00468732	0.882043	0.110982	1
8.29	0.000448456	0.0018212	0.00465406	0.882005	0.111071	1
8.3	0.000444305	0.00180766	0.00462103	0.881966	0.111161	1
8.31	0.000440192	0.00179422	0.00458823	0.881927	0.111251	1
8.32	0.000436117	0.00178087	0.00455565	0.881887	0.11134	1
8.33	0.00043208	0.00176763	0.0045233	0.881847	0.11143	1
8.34	0.00042808	0.00175448	0.00449118	0.881807	0.111519	1
8.35	0.000424118	0.00174142	0.00445927	0.881766	0.111609	1
8.36	0.000420191	0.00172846	0.00442759	0.881725	0.111698	1
8.37	0.000416302	0.0017156	0.00439613	0.881684	0.111788	1
8.38	0.000412448	0.00170282	0.00436489	0.881642	0.111877	1
8.39	0.00040863	0.00169014	0.00433386	0.8816	0.111967	1
8.4	0.000404848	0.00167756	0.00430305	0.881558	0.112056	1
8.41	0.0004011	0.00166506	0.00427245	0.881516	0.112146	1
8.42	0.000397387	0.00165266	0.00424207	0.881473	0.112235	1
8.43	0.000393708	0.00164034	0.00421189	0.881429	0.112325	1
8.44	0.000390064	0.00162812	0.00418193	0.881386	0.112414	1
8.45	0.000386453	0.00161598	0.00415217	0.881342	0.112504	1
8.46	0.000382876	0.00160393	0.00412262	0.881298	0.112593	1
8.47	0.000379332	0.00159197	0.00409328	0.881253	0.112682	1
8.48	0.00037582	0.0015801	0.00406414	0.881208	0.112772	1
8.49	0.000372341	0.00156831	0.0040352	0.881163	0.112861	1
8.5	0.000368894	0.00155661	0.00400646	0.881118	0.11295	1
8.51	0.00036548	0.001545	0.00397792	0.881072	0.11304	1
8.52	0.000362096	0.00153347	0.00394959	0.881026	0.113129	1
8.53	0.000358745	0.00152202	0.00392145	0.880979	0.113218	1
8.54	0.000355424	0.00151066	0.0038935	0.880933	0.113308	1
8.55	0.000352134	0.00149938	0.00386575	0.880886	0.113397	1
8.56	0.000348874	0.00148818	0.00383819	0.880839	0.113486	1
8.57	0.000345644	0.00147707	0.00381083	0.880791	0.113575	1
8.58	0.000342445	0.00146603	0.00378365	0.880743	0.113665	1
8.59	0.000339275	0.00145508	0.00375667	0.880695	0.113754	1
8.6	0.000336134	0.0014442	0.00372987	0.880647	0.113843	1
8.61	0.000333023	0.00143341	0.00370326	0.880598	0.113932	1
8.62	0.00032994	0.00142269	0.00367684	0.880549	0.114022	1
8.63	0.000326886	0.00141206	0.0036506	0.8805	0.114111	1
8.64	0.00032386	0.0014015	0.00362454	0.88045	0.1142	1
8.65	0.000320862	0.00139102	0.00359867	0.8804	0.114289	1
8.66	0.000317892	0.00138061	0.00357297	0.88035	0.114378	1
8.67	0.000314949	0.00137028	0.00354746	0.8803	0.114467	1
8.68	0.000312034	0.00136003	0.00352212	0.88025	0.114556	1
8.69	0.000309145	0.00134985	0.00349696	0.880199	0.114645	1
8.7	0.000306283	0.00133974	0.00347198	0.880148	0.114734	1
8.71	0.000303448	0.00132971	0.00344717	0.880096	0.114824	1
8.72	0.000300639	0.00131976	0.00342253	0.880044	0.114913	1
8.73	0.000297856	0.00130987	0.00339807	0.879993	0.115002	1
8.74	0.000295099	0.00130006	0.00337377	0.87994	0.115091	1
8.75	0.000292367	0.00129032	0.00334965	0.879888	0.11518	1
8.76	0.000289661	0.00128066	0.0033257	0.879835	0.115269	1
8.77	0.000286979	0.00127106	0.00330191	0.879782	0.115358	1
8.78	0.000284323	0.00126153	0.00327829	0.879729	0.115447	1
8.79	0.000281691	0.00125207	0.00325484	0.879676	0.115536	1
8.8	0.000279083	0.00124269	0.00323155	0.879622	0.115625	1
8.81	0.0002765	0.00123337	0.00320842	0.879568	0.115713	1
8.82	0.00027394	0.00122412	0.00318545	0.879514	0.115802	1
8.83	0.000271405	0.00121494	0.00316265	0.87946	0.115891	1
8.84	0.000268892	0.00120582	0.00314001	0.879405	0.11598	1
8.85	0.000266403	0.00119677	0.00311752	0.87935	0.116069	1
8.86	0.000263937	0.00118779	0.00309519	0.879295	0.116158	1
8.87	0.000261494	0.00117888	0.00307302	0.87924	0.116247	1
8.88	0.000259073	0.00117003	0.00305101	0.879184	0.116336	1
8.89	0.000256675	0.00116124	0.00302914	0.879128	0.116424	1
8.9	0.000254299	0.00115252	0.00300744	0.879072	0.116513	1
8.91	0.000251945	0.00114387	0.00298588	0.879016	0.116602	1
8.92	0.000249613	0.00113528	0.00296448	0.87896	0.116691	1
8.93	0.000247302	0.00112675	0.00294322	0.878903	0.11678	1
8.94	0.000245013	0.00111828	0.00292212	0.878846	0.116868	1
8.95	0.000242745	0.00110988	0.00290116	0.878789	0.116957	1
8.96	0.000240498	0.00110154	0.00288035	0.878732	0.117046	1
8.97	0.000238271	0.00109326	0.00285969	0.878674	0.117135	1
8.98	0.000236066	0.00108504	0.00283917	0.878616	0.117223	1
8.99	0.000233881	0.00107688	0.0028188	0.878558	0.117312	1
9	0.000231716	0.00106878	0.00279857	0.8785	0.117401	1
9.01	0.000229571	0.00106074	0.00277848	0.878442	0.11749	1
9.02	0.000227445	0.00105276	0.00275854	0.878383	0.117578	1
9.03	0.00022534	0.00104484	0.00273873	0.878324	0.117667	1
9.04	0.000223254	0.00103698	0.00271906	0.878265	0.117756	1
9.05	0.000221187	0.00102917	0.00269953	0.878206	0.117844	1
9.06	0.00021914	0.00102142	0.00268014	0.878147	0.117933	1
9.07	0.000217111	0.00101373	0.00266089	0.878087	0.118021	1
9.08	0.000215102	0.0010061	0.00264177	0.878027	0.11811	1
9.09	0.00021311	0.000998525	0.00262279	0.877967	0.118199	1
9.1	0.000211138	0.000991004	0.00260394	0.877907	0.118287	1
9.11	0.000209183	0.000983539	0.00258522	0.877846	0.118376	1
9.12	0.000207247	0.000976129	0.00256664	0.877786	0.118464	1
9.13	0.000205328	0.000968774	0.00254818	0.877725	0.118553	1
9.14	0.000203428	0.000961473	0.00252986	0.877664	0.118641	1
9.15	0.000201545	0.000954226	0.00251166	0.877603	0.11873	1
9.16	0.000199679	0.000947033	0.0024936	0.877541	0.118818	1
9.17	0.00019783	0.000939893	0.00247566	0.87748	0.118907	1
9.18	0.000195999	0.000932806	0.00245784	0.877418	0.118995	1
9.19	0.000194185	0.000925771	0.00244016	0.877356	0.119084	1
9.2	0.000192387	0.000918788	0.0024226	0.877294	0.119172	1
9.21	0.000190606	0.000911857	0.00240516	0.877232	0.119261	1
9.22	0.000188842	0.000904977	0.00238784	0.877169	0.119349	1
9.23	0.000187094	0.000898148	0.00237065	0.877106	0.119438	1
9.24	0.000185362	0.00089137	0.00235358	0.877044	0.119526	1
9.25	0.000183646	0.000884642	0.00233663	0.876981	0.119614	1
9.26	0.000181946	0.000877964	0.0023198	0.876917	0.119703	1
9.27	0.000180262	0.000871335	0.00230309	0.876854	0.119791	1
9.28	0.000178593	0.000864755	0.00228649	0.876791	0.11988	1
9.29	0.00017694	0.000858224	0.00227002	0.876727	0.119968	1
9.3	0.000175302	0.000851742	0.00225366	0.876663	0.120056	1
9.31	0.000173679	0.000845307	0.00223742	0.876599	0.120145	1
9.32	0.000172072	0.000838921	0.00222129	0.876535	0.120233	1
9.33	0.000170479	0.000832581	0.00220527	0.87647	0.120321	1
9.34	0.000168901	0.000826289	0.00218937	0.876406	0.12041	1
9.35	0.000167337	0.000820044	0.00217358	0.876341	0.120498	1
9.36	0.000165788	0.000813844	0.00215791	0.876276	0.120586	1
9.37	0.000164253	0.000807691	0.00214234	0.876211	0.120674	1
9.38	0.000162733	0.000801584	0.00212688	0.876146	0.120763	1
9.39	0.000161227	0.000795521	0.00211154	0.876081	0.120851	1
9.4	0.000159734	0.000789504	0.0020963	0.876015	0.120939	1
9.41	0.000158255	0.000783532	0.00208117	0.87595	0.121027	1
9.42	0.000156791	0.000777604	0.00206615	0.875884	0.121116	1
9.43	0.000155339	0.00077172	0.00205123	0.875818	0.121204	1
9.44	0.000153901	0.00076588	0.00203643	0.875752	0.121292	1
9.45	0.000152477	0.000760083	0.00202172	0.875686	0.12138	1
9.46	0.000151065	0.000754329	0.00200712	0.875619	0.121468	1
9.47	0.000149667	0.000748618	0.00199262	0.875553	0.121556	1
9.48	0.000148281	0.00074295	0.00197823	0.875486	0.121645	1
9.49	0.000146909	0.000737323	0.00196394	0.875419	0.121733	1
9.5	0.000145549	0.000731739	0.00194975	0.875352	0.121821	1
9.51	0.000144201	0.000726196	0.00193566	0.875285	0.121909	1
9.52	0.000142866	0.000720694	0.00192167	0.875218	0.121997	1
9.53	0.000141544	0.000715234	0.00190778	0.87515	0.122085	1
9.54	0.000140234	0.000709814	0.00189399	0.875083	0.122173	1
9.55	0.000138936	0.000704434	0.00188029	0.875015	0.122261	1
9.56	0.000137649	0.000699094	0.0018667	0.874947	0.122349	1
9.57	0.000136375	0.000693795	0.0018532	0.874879	0.122437	1
9.58	0.000135113	0.000688534	0.00183979	0.874811	0.122525	1
9.59	0.000133862	0.000683313	0.00182649	0.874743	0.122613	1
9.6	0.000132623	0.000678131	0.00181327	0.874675	0.122701	1
9.61	0.000131395	0.000672988	0.00180015	0.874606	0.122789	1
9.62	0.000130179	0.000667882	0.00178713	0.874537	0.122877	1
9.63	0.000128974	0.000662815	0.00177419	0.874469	0.122965	1
9.64	0.00012778	0.000657786	0.00176135	0.8744	0.123053	1
9.65	0.000126597	0.000652794	0.0017486	0.874331	0.123141	1
9.66	0.000125425	0.00064784	0.00173594	0.874262	0.123229	1
9.67	0.000124264	0.000642922	0.00172337	0.874192	0.123317	1
9.68	0.000123114	0.000638041	0.00171089	0.874123	0.123405	1
9.69	0.000121974	0.000633197	0.0016985	0.874053	0.123493	1
9.7	0.000120845	0.000628388	0.0016862	0.873984	0.123581	1
9.71	0.000119727	0.000623616	0.00167398	0.873914	0.123669	1
9.72	0.000118618	0.000618879	0.00166186	0.873844	0.123757	1
9.73	0.00011752	0.000614178	0.00164982	0.873774	0.123845	1
9.74	0.000116432	0.000609512	0.00163786	0.873704	0.123932	1
9.75	0.000115355	0.000604881	0.00162599	0.873633	0.12402	1
9.76	0.000114287	0.000600284	0.0016142	0.873563	0.124108	1
9.77	0.000113229	0.000595722	0.0016025	0.873493	0.124196	1
9.78	0.000112181	0.000591193	0.00159088	0.873422	0.124284	1
9.79	0.000111142	0.000586699	0.00157935	0.873351	0.124372	1
9.8	0.000110113	0.000582238	0.0015679	0.87328	0.124459	1
9.81	0.000109094	0.000577811	0.00155652	0.873209	0.124547	1
9.82	0.000108084	0.000573417	0.00154523	0.873138	0.124635	1
9.83	0.000107084	0.000569055	0.00153402	0.873067	0.124723	1
9.84	0.000106092	0.000564727	0.00152289	0.872996	0.12481	1
9.85	0.00010511	0.00056043	0.00151184	0.872924	0.124898	1
9.86	0.000104137	0.000556166	0.00150087	0.872853	0.124986	1
9.87	0.000103173	0.000551934	0.00148998	0.872781	0.125074	1
9.88	0.000102218	0.000547733	0.00147917	0.87271	0.125161	1
9.89	0.000101272	0.000543564	0.00146843	0.872638	0.125249	1
9.9	0.000100335	0.000539427	0.00145777	0.872566	0.125337	1
9.91	9.94058e-05	0.00053532	0.00144718	0.872494	0.125424	1
9.92	9.84856e-05	0.000531244	0.00143667	0.872421	0.125512	1
9.93	9.7574e-05	0.000527198	0.00142624	0.872349	0.1256	1
9.94	9.66707e-05	0.000523183	0.00141588	0.872277	0.125687	1
9.95	9.57758e-05	0.000519198	0.00140559	0.872204	0.125775	1
9.96	9.48893e-05	0.000515243	0.00139538	0.872132	0.125863	1
9.97	9.40109e-05	0.000511317	0.00138524	0.872059	0.12595	1
9.98	9.31406e-05	0.000507421	0.00137518	0.871986	0.126038	1
9.99	9.22784e-05	0.000503554	0.00136518	0.871913	0.126126	1
10	9.14242e-05	0.000499716	0.00135526	0.87184	0.126213	1

## Sheet: MC with PTC and deaths reg II
MAXIMUM CAPACITY MODEL WITH PEDIATRIC TRAUMA CENTER AND DEATHS - REGION II ONLY
This worksheet demonstrates region II of the model described in Appendix B of the text without boundary conditions.
Inputs (which can be changed by the user) are bolded in the blue box. Note that k and k cannot be changed manually, but rather are the sum of the previous two cells in their respective rows.
Constants needed for calculations, which are parameterized by the inputs, are labeled in the green box. Output timescales and boundary conditions are labeled in the orange box.
The derivation only is valid when the pediatric center is slower, in terms of reaching its maximum capacity, than the adult center. This is true only when kpdp ≤ kpda; in other words, the user cannot set
cell B25 to be larger than A25, or meaningless results occur.
The chart at lower right displays the pediatric surge, pediatric patients admitted to the adult center, pediatric patients admitted to the PTC, discharged and deceased patients in blue, red, green,
orange, and black curves as a function of time in days, respectively. See text for details.
Note that this spreadsheet only extends out to t = 10 days, and if the rate constants are required to be sufficiently slow such that t99 > 10, the user will have to extend the time in column A and the
calculations in columns B through F out to an appropriate value by autofilling the cells in those columns downward, and changing the data ranges in the chart.
INPUT PARAMETERS							OUTPUTS
Rate Constants (day -1)							Timescales (days)
kpaa	kpap	k	ws	ls			t1a	t1p	t2
0.3	0.6	0.9	0.03	0.93			1.14437	1.18684	4.09093
kpda'	kpdp'	k	wa	la			BOUNDARY CONDITIONS (dimensionless)
0.04	0.05	0.09	0.02	0.82			A	B	C	D
kpda	kpdp		wp	lp			0.344983	0.333779	0.126213	0.260088
0.8	0.75		0.02	0.77			E	F	G	H
			wd	lII			0.240353	0.250231	0.500679	0.259944
			0.01	0.63			J	K	L
			wa'	la'			0.0285064	0.0296886	0.11302
			0.01	0.05
			wp'	m
			0.01	0.11
CONSTANTS (Dimensionless)
a'	r	q	f	G	D	L
0.424348	0.0793651	1.81863	0.0618429	1.47715	-2.19996	-0.638219
t (days)	Ps(t)	Paa(t)	Pap(t)	Pd(t)	PD(t)	SUM
0	0.344983	0.126213	0.259944	0.240353	0.0285064	1
0.01	0.342318	0.126213	0.260004	0.242679	0.0287857	1
0.02	0.33967	0.126213	0.260048	0.245005	0.0290644	1
0.03	0.337038	0.126213	0.260075	0.247331	0.0293425	1
0.04	0.334423	0.126213	0.260087	0.249657	0.0296201	1
0.05	0.331824	0.126213	0.260083	0.251982	0.0298971	1
0.06	0.329242	0.126213	0.260064	0.254307	0.0301736	1
0.07	0.326676	0.126213	0.260029	0.256632	0.0304495	1
0.08	0.324126	0.126213	0.25998	0.258956	0.0307249	1
0.09	0.321592	0.126213	0.259915	0.26128	0.0309998	1
0.1	0.319074	0.126213	0.259836	0.263603	0.0312741	1
0.11	0.316571	0.126213	0.259743	0.265925	0.0315479	1
0.12	0.314085	0.126213	0.259635	0.268246	0.0318211	1
0.13	0.311614	0.126213	0.259513	0.270566	0.0320939	1
0.14	0.309159	0.126213	0.259378	0.272884	0.032366	1
0.15	0.306719	0.126213	0.259229	0.275202	0.0326377	1
0.16	0.304294	0.126213	0.259066	0.277518	0.0329088	1
0.17	0.301884	0.126213	0.258891	0.279832	0.0331794	1
0.18	0.29949	0.126213	0.258702	0.282145	0.0334494	1
0.19	0.297111	0.126213	0.258501	0.284456	0.033719	1
0.2	0.294746	0.126213	0.258287	0.286766	0.033988	1
0.21	0.292397	0.126213	0.25806	0.289073	0.0342565	1
0.22	0.290062	0.126213	0.257821	0.291379	0.0345245	1
0.23	0.287742	0.126213	0.25757	0.293682	0.0347919	1
0.24	0.285437	0.126213	0.257308	0.295983	0.0350589	1
0.25	0.283146	0.126213	0.257033	0.298283	0.0353253	1
0.26	0.280869	0.126213	0.256747	0.300579	0.0355913	1
0.27	0.278607	0.126213	0.25645	0.302874	0.0358567	1
0.28	0.276358	0.126213	0.256141	0.305165	0.0361216	1
0.29	0.274124	0.126213	0.255822	0.307455	0.036386	1
0.3	0.271904	0.126213	0.255491	0.309741	0.0366499	1
0.31	0.269698	0.126213	0.25515	0.312025	0.0369133	1
0.32	0.267506	0.126213	0.254798	0.314306	0.0371762	1
0.33	0.265328	0.126213	0.254436	0.316584	0.0374385	1
0.34	0.263163	0.126213	0.254064	0.318859	0.0377004	1
0.35	0.261012	0.126213	0.253682	0.321131	0.0379618	1
0.36	0.258874	0.126213	0.253289	0.3234	0.0382227	1
0.37	0.25675	0.126213	0.252887	0.325666	0.0384832	1
0.38	0.254639	0.126213	0.252476	0.327928	0.0387431	1
0.39	0.252542	0.126213	0.252055	0.330187	0.0390025	1
0.4	0.250457	0.126213	0.251625	0.332443	0.0392615	1
0.41	0.248386	0.126213	0.251186	0.334695	0.0395199	1
0.42	0.246328	0.126213	0.250737	0.336944	0.0397779	1
0.43	0.244282	0.126213	0.25028	0.339189	0.0400354	1
0.44	0.24225	0.126213	0.249814	0.34143	0.0402924	1
0.45	0.24023	0.126213	0.24934	0.343668	0.040549	1
0.46	0.238223	0.126213	0.248857	0.345902	0.040805	1
0.47	0.236228	0.126213	0.248366	0.348132	0.0410606	1
0.48	0.234246	0.126213	0.247867	0.350358	0.0413158	1
0.49	0.232277	0.126213	0.24736	0.352579	0.0415704	1
0.5	0.230319	0.126213	0.246845	0.354797	0.0418246	1
0.51	0.228375	0.126213	0.246323	0.357011	0.0420783	1
0.52	0.226442	0.126213	0.245793	0.359221	0.0423315	1
0.53	0.224521	0.126213	0.245255	0.361426	0.0425843	1
0.54	0.222613	0.126213	0.24471	0.363627	0.0428366	1
0.55	0.220716	0.126213	0.244158	0.365824	0.0430885	1
0.56	0.218832	0.126213	0.243598	0.368017	0.0433399	1
0.57	0.216959	0.126213	0.243032	0.370204	0.0435908	1
0.58	0.215098	0.126213	0.242459	0.372388	0.0438413	1
0.59	0.213249	0.126213	0.24188	0.374567	0.0440914	1
0.6	0.211411	0.126213	0.241293	0.376741	0.0443409	1
0.61	0.209585	0.126213	0.240701	0.378911	0.0445901	1
0.62	0.20777	0.126213	0.240102	0.381076	0.0448388	1
0.63	0.205967	0.126213	0.239496	0.383236	0.045087	1
0.64	0.204175	0.126213	0.238885	0.385392	0.0453348	1
0.65	0.202394	0.126213	0.238268	0.387542	0.0455821	1
0.66	0.200625	0.126213	0.237645	0.389688	0.045829	1
0.67	0.198867	0.126213	0.237016	0.391829	0.0460755	1
0.68	0.197119	0.126213	0.236381	0.393965	0.0463215	1
0.69	0.195383	0.126213	0.235741	0.396096	0.0465671	1
0.7	0.193657	0.126213	0.235095	0.398222	0.0468123	1
0.71	0.191943	0.126213	0.234444	0.400343	0.047057	1
0.72	0.190239	0.126213	0.233788	0.402459	0.0473013	1
0.73	0.188546	0.126213	0.233127	0.404569	0.0475451	1
0.74	0.186863	0.126213	0.23246	0.406674	0.0477886	1
0.75	0.185191	0.126213	0.231789	0.408775	0.0480316	1
0.76	0.18353	0.126213	0.231113	0.41087	0.0482742	1
0.77	0.181879	0.126213	0.230433	0.412959	0.0485163	1
0.78	0.180238	0.126213	0.229747	0.415043	0.0487581	1
0.79	0.178608	0.126213	0.229057	0.417122	0.0489994	1
0.8	0.176988	0.126213	0.228363	0.419196	0.0492403	1
0.81	0.175378	0.126213	0.227664	0.421264	0.0494807	1
0.82	0.173778	0.126213	0.226962	0.423327	0.0497208	1
0.83	0.172188	0.126213	0.226255	0.425384	0.0499605	1
0.84	0.170608	0.126213	0.225544	0.427435	0.0501997	1
0.85	0.169038	0.126213	0.224829	0.429481	0.0504385	1
0.86	0.167478	0.126213	0.22411	0.431522	0.050677	1
0.87	0.165928	0.126213	0.223387	0.433557	0.050915	1
0.88	0.164388	0.126213	0.222661	0.435586	0.0511526	1
0.89	0.162857	0.126213	0.221931	0.437609	0.0513898	1
0.9	0.161336	0.126213	0.221197	0.439627	0.0516266	1
0.91	0.159824	0.126213	0.22046	0.44164	0.051863	1
0.92	0.158322	0.126213	0.21972	0.443646	0.052099	1
0.93	0.156829	0.126213	0.218977	0.445647	0.0523346	1
0.94	0.155346	0.126213	0.21823	0.447641	0.0525698	1
0.95	0.153872	0.126213	0.21748	0.44963	0.0528046	1
0.96	0.152407	0.126213	0.216727	0.451614	0.0530391	1
0.97	0.150951	0.126213	0.215971	0.453591	0.0532731	1
0.98	0.149505	0.126213	0.215213	0.455563	0.0535067	1
0.99	0.148068	0.126213	0.214451	0.457528	0.05374	1
1	0.146639	0.126213	0.213687	0.459488	0.0539729	1
1.01	0.14522	0.126213	0.21292	0.461442	0.0542053	1
1.02	0.143809	0.126213	0.212151	0.463389	0.0544374	1
1.03	0.142408	0.126213	0.211379	0.465331	0.0546692	1
1.04	0.141015	0.126213	0.210604	0.467267	0.0549005	1
1.05	0.139631	0.126213	0.209828	0.469197	0.0551315	1
1.06	0.138256	0.126213	0.209048	0.47112	0.0553621	1
1.07	0.136889	0.126213	0.208267	0.473038	0.0555923	1
1.08	0.135531	0.126213	0.207484	0.47495	0.0558221	1
1.09	0.134181	0.126213	0.206698	0.476855	0.0560516	1
1.1	0.13284	0.126213	0.205911	0.478755	0.0562807	1
1.11	0.131507	0.126213	0.205121	0.480648	0.0565094	1
1.12	0.130183	0.126213	0.20433	0.482536	0.0567378	1
1.13	0.128867	0.126213	0.203537	0.484417	0.0569657	1
1.14	0.127559	0.126213	0.202742	0.486292	0.0571934	1
1.15	0.12626	0.126213	0.201946	0.488161	0.0574206	1
1.16	0.124969	0.126213	0.201147	0.490023	0.0576475	1
1.17	0.123685	0.126213	0.200347	0.49188	0.0578741	1
1.18	0.12241	0.126213	0.199546	0.49373	0.0581003	1
1.19	0.121143	0.126213	0.198743	0.495574	0.0583261	1
1.2	0.119884	0.126213	0.197939	0.497412	0.0585516	1
1.21	0.118632	0.126213	0.197134	0.499244	0.0587767	1
1.22	0.117389	0.126213	0.196327	0.501069	0.0590014	1
1.23	0.116153	0.126213	0.195519	0.502889	0.0592259	1
1.24	0.114925	0.126213	0.19471	0.504702	0.0594499	1
1.25	0.113705	0.126213	0.1939	0.506508	0.0596736	1
1.26	0.112493	0.126213	0.193088	0.508309	0.059897	1
1.27	0.111288	0.126213	0.192276	0.510103	0.06012	1
1.28	0.11009	0.126213	0.191463	0.511891	0.0603427	1
1.29	0.108901	0.126213	0.190649	0.513673	0.0605651	1
1.3	0.107718	0.126213	0.189834	0.515448	0.060787	1
1.31	0.106543	0.126213	0.189018	0.517217	0.0610087	1
1.32	0.105376	0.126213	0.188201	0.51898	0.06123	1
1.33	0.104216	0.126213	0.187384	0.520736	0.061451	1
1.34	0.103063	0.126213	0.186566	0.522486	0.0616717	1
1.35	0.101917	0.126213	0.185748	0.52423	0.061892	1
1.36	0.100778	0.126213	0.184929	0.525968	0.062112	1
1.37	0.0996471	0.126213	0.184109	0.527699	0.0623316	1
1.38	0.0985229	0.126213	0.183289	0.529424	0.0625509	1
1.39	0.0974057	0.126213	0.182469	0.531142	0.0627699	1
1.4	0.0962956	0.126213	0.181648	0.532855	0.0629886	1
1.41	0.0951924	0.126213	0.180827	0.534561	0.0632069	1
1.42	0.0940961	0.126213	0.180006	0.53626	0.0634249	1
1.43	0.0930068	0.126213	0.179184	0.537953	0.0636426	1
1.44	0.0919242	0.126213	0.178362	0.53964	0.06386	1
1.45	0.0908485	0.126213	0.17754	0.541321	0.0640771	1
1.46	0.0897795	0.126213	0.176718	0.542995	0.0642938	1
1.47	0.0887173	0.126213	0.175896	0.544663	0.0645102	1
1.48	0.0876617	0.126213	0.175074	0.546325	0.0647263	1
1.49	0.0866127	0.126213	0.174252	0.54798	0.0649421	1
1.5	0.0855703	0.126213	0.17343	0.549629	0.0651576	1
1.51	0.0845345	0.126213	0.172608	0.551271	0.0653728	1
1.52	0.0835052	0.126213	0.171786	0.552908	0.0655876	1
1.53	0.0824823	0.126213	0.170965	0.554538	0.0658022	1
1.54	0.0814659	0.126213	0.170143	0.556161	0.0660164	1
1.55	0.0804558	0.126213	0.169322	0.557779	0.0662303	1
1.56	0.0794521	0.126213	0.168501	0.559389	0.0664439	1
1.57	0.0784547	0.126213	0.167681	0.560994	0.0666573	1
1.58	0.0774636	0.126213	0.16686	0.562593	0.0668703	1
1.59	0.0764787	0.126213	0.16604	0.564185	0.067083	1
1.6	0.0755	0.126213	0.165221	0.56577	0.0672954	1
1.61	0.0745274	0.126213	0.164402	0.56735	0.0675076	1
1.62	0.0735609	0.126213	0.163584	0.568923	0.0677194	1
1.63	0.0726005	0.126213	0.162766	0.57049	0.0679309	1
1.64	0.0716461	0.126213	0.161948	0.57205	0.0681421	1
1.65	0.0706977	0.126213	0.161131	0.573604	0.0683531	1
1.66	0.0697553	0.126213	0.160315	0.575152	0.0685637	1
1.67	0.0688188	0.126213	0.1595	0.576694	0.0687741	1
1.68	0.0678882	0.126213	0.158685	0.57823	0.0689842	1
1.69	0.0669634	0.126213	0.157871	0.579759	0.069194	1
1.7	0.0660444	0.126213	0.157057	0.581282	0.0694034	1
1.71	0.0651312	0.126213	0.156244	0.582798	0.0696127	1
1.72	0.0642238	0.126213	0.155433	0.584309	0.0698216	1
1.73	0.063322	0.126213	0.154621	0.585813	0.0700302	1
1.74	0.0624259	0.126213	0.153811	0.587311	0.0702386	1
1.75	0.0615354	0.126213	0.153002	0.588803	0.0704467	1
1.76	0.0606505	0.126213	0.152193	0.590288	0.0706545	1
1.77	0.0597712	0.126213	0.151386	0.591768	0.070862	1
1.78	0.0588974	0.126213	0.150579	0.593241	0.0710692	1
1.79	0.0580291	0.126213	0.149774	0.594708	0.0712762	1
1.8	0.0571662	0.126213	0.148969	0.596168	0.0714829	1
1.81	0.0563088	0.126213	0.148166	0.597623	0.0716893	1
1.82	0.0554567	0.126213	0.147363	0.599071	0.0718955	1
1.83	0.05461	0.126213	0.146562	0.600514	0.0721014	1
1.84	0.0537686	0.126213	0.145761	0.60195	0.072307	1
1.85	0.0529325	0.126213	0.144962	0.60338	0.0725123	1
1.86	0.0521017	0.126213	0.144164	0.604803	0.0727174	1
1.87	0.051276	0.126213	0.143367	0.606221	0.0729222	1
1.88	0.0504556	0.126213	0.142572	0.607633	0.0731268	1
1.89	0.0496403	0.126213	0.141777	0.609038	0.073331	1
1.9	0.0488301	0.126213	0.140984	0.610438	0.0735351	1
1.91	0.048025	0.126213	0.140192	0.611831	0.0737388	1
1.92	0.047225	0.126213	0.139401	0.613218	0.0739423	1
1.93	0.04643	0.126213	0.138612	0.614599	0.0741456	1
1.94	0.0456399	0.126213	0.137824	0.615974	0.0743485	1
1.95	0.0448549	0.126213	0.137037	0.617343	0.0745513	1
1.96	0.0440748	0.126213	0.136252	0.618706	0.0747537	1
1.97	0.0432995	0.126213	0.135468	0.620063	0.074956	1
1.98	0.0425292	0.126213	0.134685	0.621414	0.0751579	1
1.99	0.0417637	0.126213	0.133904	0.622759	0.0753596	1
2	0.041003	0.126213	0.133124	0.624098	0.0755611	1
2.01	0.040247	0.126213	0.132346	0.625431	0.0757623	1
2.02	0.0394958	0.126213	0.131569	0.626759	0.0759633	1
2.03	0.0387494	0.126213	0.130794	0.62808	0.076164	1
2.04	0.0380076	0.126213	0.13002	0.629395	0.0763644	1
2.05	0.0372705	0.126213	0.129247	0.630704	0.0765647	1
2.06	0.036538	0.126213	0.128477	0.632007	0.0767647	1
2.07	0.0358101	0.126213	0.127707	0.633305	0.0769644	1
2.08	0.0350867	0.126213	0.12694	0.634596	0.0771639	1
2.09	0.034368	0.126213	0.126174	0.635882	0.0773631	1
2.1	0.0336537	0.126213	0.125409	0.637162	0.0775621	1
2.11	0.0329439	0.126213	0.124646	0.638436	0.0777609	1
2.12	0.0322386	0.126213	0.123885	0.639704	0.0779595	1
2.13	0.0315377	0.126213	0.123125	0.640966	0.0781578	1
2.14	0.0308412	0.126213	0.122367	0.642223	0.0783558	1
2.15	0.0301491	0.126213	0.121611	0.643473	0.0785537	1
2.16	0.0294613	0.126213	0.120856	0.644718	0.0787513	1
2.17	0.0287779	0.126213	0.120103	0.645957	0.0789486	1
2.18	0.0280987	0.126213	0.119352	0.64719	0.0791458	1
2.19	0.0274238	0.126213	0.118602	0.648418	0.0793427	1
2.2	0.0267532	0.126213	0.117855	0.64964	0.0795393	1
2.21	0.0260867	0.126213	0.117108	0.650856	0.0797358	1
2.22	0.0254245	0.126213	0.116364	0.652066	0.079932	1
2.23	0.0247664	0.126213	0.115622	0.653271	0.080128	1
2.24	0.0241124	0.126213	0.114881	0.65447	0.0803238	1
2.25	0.0234625	0.126213	0.114142	0.655663	0.0805193	1
2.26	0.0228168	0.126213	0.113404	0.656851	0.0807146	1
2.27	0.022175	0.126213	0.112669	0.658033	0.0809097	1
2.28	0.0215373	0.126213	0.111935	0.659209	0.0811046	1
2.29	0.0209037	0.126213	0.111204	0.66038	0.0812993	1
2.3	0.020274	0.126213	0.110474	0.661545	0.0814937	1
2.31	0.0196482	0.126213	0.109746	0.662705	0.0816879	1
2.32	0.0190264	0.126213	0.109019	0.663859	0.0818819	1
2.33	0.0184085	0.126213	0.108295	0.665007	0.0820757	1
2.34	0.0177944	0.126213	0.107573	0.66615	0.0822693	1
2.35	0.0171842	0.126213	0.106852	0.667288	0.0824627	1
2.36	0.0165779	0.126213	0.106133	0.66842	0.0826558	1
2.37	0.0159754	0.126213	0.105417	0.669546	0.0828488	1
2.38	0.0153766	0.126213	0.104702	0.670667	0.0830415	1
2.39	0.0147816	0.126213	0.103989	0.671782	0.083234	1
2.4	0.0141903	0.126213	0.103278	0.672892	0.0834263	1
2.41	0.0136028	0.126213	0.102568	0.673997	0.0836184	1
2.42	0.0130189	0.126213	0.101861	0.675096	0.0838103	1
2.43	0.0124387	0.126213	0.101156	0.67619	0.084002	1
2.44	0.0118622	0.126213	0.100453	0.677278	0.0841935	1
2.45	0.0112893	0.126213	0.0997514	0.678361	0.0843847	1
2.46	0.0107199	0.126213	0.099052	0.679439	0.0845758	1
2.47	0.0101542	0.126213	0.0983547	0.680511	0.0847667	1
2.48	0.009592	0.126213	0.0976592	0.681578	0.0849573	1
2.49	0.00903333	0.126213	0.0969658	0.68264	0.0851478	1
2.5	0.00847817	0.126213	0.0962744	0.683696	0.0853381	1
2.51	0.0079265	0.126213	0.0955849	0.684747	0.0855281	1
2.52	0.00737829	0.126213	0.0948975	0.685793	0.085718	1
2.53	0.00683352	0.126213	0.094212	0.686833	0.0859077	1
2.54	0.00629218	0.126213	0.0935286	0.687869	0.0860972	1
2.55	0.00575423	0.126213	0.0928472	0.688899	0.0862864	1
2.56	0.00521967	0.126213	0.0921678	0.689924	0.0864755	1
2.57	0.00468846	0.126213	0.0914905	0.690943	0.0866644	1
2.58	0.00416059	0.126213	0.0908151	0.691958	0.0868531	1
2.59	0.00363603	0.126213	0.0901418	0.692967	0.0870416	1
2.6	0.00311477	0.126213	0.0894706	0.693971	0.08723	1
2.61	0.00259678	0.126213	0.0888014	0.69497	0.0874181	1
2.62	0.00208204	0.126213	0.0881342	0.695964	0.087606	1
2.63	0.00157054	0.126213	0.0874691	0.696953	0.0877938	1
2.64	0.00106224	0.126213	0.086806	0.697937	0.0879814	1
2.65	0.000557145	0.126213	0.086145	0.698916	0.0881687	1
2.66	5.52173e-05	0.126213	0.0854861	0.699889	0.0883559	1
2.67	-0.000443558	0.126213	0.0848292	0.700858	0.0885429	1
2.68	-0.0009392	0.126213	0.0841744	0.701822	0.0887298	1
2.69	-0.00143173	0.126213	0.0835216	0.70278	0.0889164	1
2.7	-0.00192117	0.126213	0.082871	0.703734	0.0891029	1
2.71	-0.00240753	0.126213	0.0822224	0.704683	0.0892892	1
2.72	-0.00289084	0.126213	0.0815759	0.705626	0.0894753	1
2.73	-0.00337111	0.126213	0.0809314	0.706565	0.0896612	1
2.74	-0.00384837	0.126213	0.0802891	0.707499	0.0898469	1
2.75	-0.00432263	0.126213	0.0796488	0.708428	0.0900325	1
2.76	-0.00479391	0.126213	0.0790106	0.709352	0.0902179	1
2.77	-0.00526223	0.126213	0.0783745	0.710271	0.0904031	1
2.78	-0.00572761	0.126213	0.0777405	0.711186	0.0905881	1
2.79	-0.00619007	0.126213	0.0771086	0.712095	0.090773	1
2.8	-0.00664962	0.126213	0.0764787	0.713	0.0909577	1
2.81	-0.00710629	0.126213	0.075851	0.7139	0.0911422	1
2.82	-0.00756009	0.126213	0.0752254	0.714795	0.0913265	1
2.83	-0.00801104	0.126213	0.0746018	0.715685	0.0915107	1
2.84	-0.00845916	0.126213	0.0739804	0.716571	0.0916947	1
2.85	-0.00890446	0.126213	0.073361	0.717452	0.0918785	1
2.86	-0.00934697	0.126213	0.0727437	0.718328	0.0920622	1
2.87	-0.00978669	0.126213	0.0721286	0.719199	0.0922457	1
2.88	-0.0102237	0.126213	0.0715155	0.720066	0.092429	1
2.89	-0.0106579	0.126213	0.0709046	0.720928	0.0926122	1
2.9	-0.0110894	0.126213	0.0702957	0.721785	0.0927952	1
2.91	-0.0115182	0.126213	0.0696889	0.722638	0.092978	1
2.92	-0.0119443	0.126213	0.0690843	0.723486	0.0931607	1
2.93	-0.0123677	0.126213	0.0684817	0.72433	0.0933432	1
2.94	-0.0127884	0.126213	0.0678812	0.725168	0.0935255	1
2.95	-0.0132065	0.126213	0.0672829	0.726003	0.0937077	1
2.96	-0.013622	0.126213	0.0666866	0.726832	0.0938897	1
2.97	-0.0140349	0.126213	0.0660924	0.727658	0.0940715	1
2.98	-0.0144452	0.126213	0.0655004	0.728478	0.0942532	1
2.99	-0.0148529	0.126213	0.0649104	0.729294	0.0944348	1
3	-0.0152581	0.126213	0.0643225	0.730106	0.0946161	1
3.01	-0.0156607	0.126213	0.0637367	0.730913	0.0947974	1
3.02	-0.0160607	0.126213	0.063153	0.731716	0.0949784	1
3.03	-0.0164583	0.126213	0.0625714	0.732514	0.0951593	1
3.04	-0.0168534	0.126213	0.0619919	0.733308	0.0953401	1
3.05	-0.017246	0.126213	0.0614145	0.734097	0.0955207	1
3.06	-0.0176361	0.126213	0.0608392	0.734882	0.0957011	1
3.07	-0.0180237	0.126213	0.060266	0.735663	0.0958814	1
3.08	-0.018409	0.126213	0.0596948	0.736439	0.0960615	1
3.09	-0.0187918	0.126213	0.0591258	0.737211	0.0962415	1
3.1	-0.0191722	0.126213	0.0585588	0.737979	0.0964214	1
3.11	-0.0195502	0.126213	0.0579939	0.738742	0.096601	1
3.12	-0.0199259	0.126213	0.0574311	0.739501	0.0967806	1
3.13	-0.0202992	0.126213	0.0568703	0.740256	0.09696	1
3.14	-0.0206701	0.126213	0.0563117	0.741006	0.0971392	1
3.15	-0.0210387	0.126213	0.0557551	0.741752	0.0973183	1
3.16	-0.021405	0.126213	0.0552006	0.742494	0.0974972	1
3.17	-0.021769	0.126213	0.0546481	0.743232	0.097676	1
3.18	-0.0221307	0.126213	0.0540978	0.743965	0.0978547	1
3.19	-0.0224902	0.126213	0.0535495	0.744694	0.0980332	1
3.2	-0.0228474	0.126213	0.0530032	0.745419	0.0982115	1
3.21	-0.0232023	0.126213	0.052459	0.74614	0.0983897	1
3.22	-0.023555	0.126213	0.0519169	0.746857	0.0985678	1
3.23	-0.0239055	0.126213	0.0513769	0.74757	0.0987458	1
3.24	-0.0242538	0.126213	0.0508389	0.748278	0.0989235	1
3.25	-0.0245999	0.126213	0.0503029	0.748983	0.0991012	1
3.26	-0.0249439	0.126213	0.049769	0.749683	0.0992787	1
3.27	-0.0252856	0.126213	0.0492371	0.750379	0.0994561	1
3.28	-0.0256253	0.126213	0.0487073	0.751071	0.0996333	1
3.29	-0.0259628	0.126213	0.0481795	0.75176	0.0998104	1
3.3	-0.0262981	0.126213	0.0476538	0.752444	0.0999873	1
3.31	-0.0266314	0.126213	0.0471301	0.753124	0.100164	1
3.32	-0.0269626	0.126213	0.0466084	0.7538	0.100341	1
3.33	-0.0272917	0.126213	0.0460888	0.754472	0.100517	1
3.34	-0.0276187	0.126213	0.0455711	0.755141	0.100694	1
3.35	-0.0279437	0.126213	0.0450555	0.755805	0.10087	1
3.36	-0.0282666	0.126213	0.044542	0.756465	0.101046	1
3.37	-0.0285875	0.126213	0.0440304	0.757122	0.101222	1
3.38	-0.0289064	0.126213	0.0435208	0.757774	0.101398	1
3.39	-0.0292233	0.126213	0.0430133	0.758423	0.101574	1
3.4	-0.0295382	0.126213	0.0425078	0.759068	0.101749	1
3.41	-0.0298512	0.126213	0.0420042	0.759709	0.101925	1
3.42	-0.0301621	0.126213	0.0415027	0.760346	0.1021	1
3.43	-0.0304711	0.126213	0.0410031	0.760979	0.102276	1
3.44	-0.0307782	0.126213	0.0405056	0.761609	0.102451	1
3.45	-0.0310833	0.126213	0.04001	0.762234	0.102626	1
3.46	-0.0313865	0.126213	0.0395164	0.762856	0.1028	1
3.47	-0.0316878	0.126213	0.0390248	0.763475	0.102975	1
3.48	-0.0319873	0.126213	0.0385352	0.764089	0.10315	1
3.49	-0.0322848	0.126213	0.0380475	0.7647	0.103324	1
3.5	-0.0325805	0.126213	0.0375618	0.765307	0.103498	1
3.51	-0.0328743	0.126213	0.0370781	0.76591	0.103673	1
3.52	-0.0331663	0.126213	0.0365963	0.76651	0.103847	1
3.53	-0.0334564	0.126213	0.0361165	0.767106	0.104021	1
3.54	-0.0337447	0.126213	0.0356387	0.767698	0.104195	1
3.55	-0.0340312	0.126213	0.0351627	0.768287	0.104368	1
3.56	-0.0343159	0.126213	0.0346888	0.768872	0.104542	1
3.57	-0.0345989	0.126213	0.0342167	0.769453	0.104715	1
3.58	-0.03488	0.126213	0.0337467	0.770031	0.104889	1
3.59	-0.0351594	0.126213	0.0332785	0.770606	0.105062	1
3.6	-0.035437	0.126213	0.0328123	0.771176	0.105235	1
3.61	-0.0357129	0.126213	0.0323479	0.771744	0.105408	1
3.62	-0.035987	0.126213	0.0318855	0.772307	0.105581	1
3.63	-0.0362594	0.126213	0.0314251	0.772867	0.105754	1
3.64	-0.0365301	0.126213	0.0309665	0.773424	0.105926	1
3.65	-0.0367992	0.126213	0.0305098	0.773977	0.106099	1
3.66	-0.0370665	0.126213	0.030055	0.774527	0.106271	1
3.67	-0.0373321	0.126213	0.0296022	0.775073	0.106443	1
3.68	-0.0375961	0.126213	0.0291512	0.775616	0.106616	1
3.69	-0.0378584	0.126213	0.0287021	0.776155	0.106788	1
3.7	-0.0381191	0.126213	0.0282549	0.776691	0.10696	1
3.71	-0.0383781	0.126213	0.0278095	0.777224	0.107131	1
3.72	-0.0386355	0.126213	0.0273661	0.777753	0.107303	1
3.73	-0.0388913	0.126213	0.0269245	0.778279	0.107475	1
3.74	-0.0391455	0.126213	0.0264847	0.778801	0.107646	1
3.75	-0.0393981	0.126213	0.0260468	0.77932	0.107818	1
3.76	-0.0396491	0.126213	0.0256108	0.779836	0.107989	1
3.77	-0.0398985	0.126213	0.0251766	0.780349	0.10816	1
3.78	-0.0401464	0.126213	0.0247443	0.780858	0.108331	1
3.79	-0.0403927	0.126213	0.0243138	0.781363	0.108502	1
3.8	-0.0406374	0.126213	0.0238852	0.781866	0.108673	1
3.81	-0.0408806	0.126213	0.0234583	0.782365	0.108844	1
3.82	-0.0411223	0.126213	0.0230333	0.782861	0.109014	1
3.83	-0.0413625	0.126213	0.0226102	0.783354	0.109185	1
3.84	-0.0416012	0.126213	0.0221888	0.783844	0.109355	1
3.85	-0.0418383	0.126213	0.0217692	0.78433	0.109525	1
3.86	-0.042074	0.126213	0.0213515	0.784814	0.109696	1
3.87	-0.0423082	0.126213	0.0209355	0.785294	0.109866	1
3.88	-0.0425409	0.126213	0.0205214	0.785771	0.110036	1
3.89	-0.0427722	0.126213	0.020109	0.786244	0.110206	1
3.9	-0.043002	0.126213	0.0196984	0.786715	0.110375	1
3.91	-0.0432304	0.126213	0.0192896	0.787183	0.110545	1
3.92	-0.0434573	0.126213	0.0188826	0.787647	0.110714	1
3.93	-0.0436828	0.126213	0.0184773	0.788108	0.110884	1
3.94	-0.0439069	0.126213	0.0180739	0.788566	0.111053	1
3.95	-0.0441296	0.126213	0.0176721	0.789022	0.111223	1
3.96	-0.0443509	0.126213	0.0172722	0.789474	0.111392	1
3.97	-0.0445708	0.126213	0.0168739	0.789923	0.111561	1
3.98	-0.0447893	0.126213	0.0164774	0.790369	0.11173	1
3.99	-0.0450064	0.126213	0.0160827	0.790812	0.111899	1
4	-0.0452222	0.126213	0.0156897	0.791252	0.112067	1
4.01	-0.0454366	0.126213	0.0152984	0.791689	0.112236	1
4.02	-0.0456497	0.126213	0.0149089	0.792123	0.112404	1
4.03	-0.0458614	0.126213	0.014521	0.792554	0.112573	1
4.04	-0.0460719	0.126213	0.0141349	0.792982	0.112741	1
4.05	-0.0462809	0.126213	0.0137505	0.793408	0.11291	1
4.06	-0.0464887	0.126213	0.0133678	0.79383	0.113078	1
4.07	-0.0466952	0.126213	0.0129867	0.794249	0.113246	1
4.08	-0.0469004	0.126213	0.0126074	0.794666	0.113414	1
4.09	-0.0471042	0.126213	0.0122298	0.79508	0.113582	1
4.1	-0.0473068	0.126213	0.0118538	0.79549	0.113749	1
4.11	-0.0475082	0.126213	0.0114795	0.795898	0.113917	1
4.12	-0.0477082	0.126213	0.0111069	0.796303	0.114085	1
4.13	-0.0479071	0.126213	0.010736	0.796706	0.114252	1
4.14	-0.0481046	0.126213	0.0103667	0.797105	0.11442	1
4.15	-0.0483009	0.126213	0.0099991	0.797502	0.114587	1
4.16	-0.048496	0.126213	0.00963312	0.797896	0.114754	1
4.17	-0.0486899	0.126213	0.00926879	0.798287	0.114921	1
4.18	-0.0488825	0.126213	0.0089061	0.798675	0.115088	1
4.19	-0.049074	0.126213	0.00854505	0.799061	0.115255	1
4.2	-0.0492642	0.126213	0.00818562	0.799443	0.115422	1
4.21	-0.0494533	0.126213	0.00782782	0.799823	0.115589	1
4.22	-0.0496411	0.126213	0.00747163	0.800201	0.115755	1
4.23	-0.0498278	0.126213	0.00711706	0.800575	0.115922	1
4.24	-0.0500133	0.126213	0.00676409	0.800947	0.116088	1
4.25	-0.0501976	0.126213	0.00641273	0.801317	0.116255	1
4.26	-0.0503808	0.126213	0.00606296	0.801683	0.116421	1
4.27	-0.0505628	0.126213	0.00571479	0.802047	0.116587	1
4.28	-0.0507437	0.126213	0.0053682	0.802409	0.116754	1
4.29	-0.0509234	0.126213	0.00502319	0.802767	0.11692	1
4.3	-0.0511021	0.126213	0.00467976	0.803123	0.117086	1
4.31	-0.0512796	0.126213	0.0043379	0.803477	0.117251	1
4.32	-0.0514559	0.126213	0.0039976	0.803828	0.117417	1
4.33	-0.0516312	0.126213	0.00365886	0.804176	0.117583	1
4.34	-0.0518054	0.126213	0.00332168	0.804522	0.117749	1
4.35	-0.0519785	0.126213	0.00298604	0.804865	0.117914	1
4.36	-0.0521505	0.126213	0.00265195	0.805206	0.118079	1
4.37	-0.0523214	0.126213	0.00231939	0.805544	0.118245	1
4.38	-0.0524912	0.126213	0.00198837	0.805879	0.11841	1
4.39	-0.05266	0.126213	0.00165888	0.806213	0.118575	1
4.4	-0.0528277	0.126213	0.0013309	0.806543	0.11874	1
4.41	-0.0529944	0.126213	0.00100445	0.806871	0.118905	1
4.42	-0.05316	0.126213	0.0006795	0.807197	0.11907	1
4.43	-0.0533246	0.126213	0.00035606	0.80752	0.119235	1
4.44	-0.0534881	0.126213	3.41203e-05	0.807841	0.1194	1
4.45	-0.0536506	0.126213	-0.000286324	0.808159	0.119565	1
4.46	-0.0538121	0.126213	-0.000605279	0.808475	0.119729	1
4.47	-0.0539726	0.126213	-0.00092275	0.808788	0.119894	1
4.48	-0.054132	0.126213	-0.00123874	0.809099	0.120058	1
4.49	-0.0542905	0.126213	-0.00155326	0.809408	0.120223	1
4.5	-0.054448	0.126213	-0.00186631	0.809714	0.120387	1
4.51	-0.0546045	0.126213	-0.0021779	0.810018	0.120551	1
4.52	-0.05476	0.126213	-0.00248803	0.810319	0.120715	1
4.53	-0.0549145	0.126213	-0.0027967	0.810618	0.12088	1
4.54	-0.0550681	0.126213	-0.00310393	0.810915	0.121044	1
4.55	-0.0552206	0.126213	-0.00340972	0.81121	0.121207	1
4.56	-0.0553723	0.126213	-0.00371407	0.811502	0.121371	1
4.57	-0.055523	0.126213	-0.00401699	0.811792	0.121535	1
4.58	-0.0556727	0.126213	-0.00431849	0.812079	0.121699	1
4.59	-0.0558215	0.126213	-0.00461856	0.812364	0.121862	1
4.6	-0.0559693	0.126213	-0.00491722	0.812647	0.122026	1
4.61	-0.0561163	0.126213	-0.00521447	0.812928	0.122189	1
4.62	-0.0562623	0.126213	-0.00551032	0.813207	0.122353	1
4.63	-0.0564074	0.126213	-0.00580476	0.813483	0.122516	1
4.64	-0.0565515	0.126213	-0.00609781	0.813757	0.122679	1
4.65	-0.0566948	0.126213	-0.00638947	0.814029	0.122842	1
4.66	-0.0568372	0.126213	-0.00667975	0.814298	0.123005	1
4.67	-0.0569787	0.126213	-0.00696865	0.814566	0.123168	1
4.68	-0.0571193	0.126213	-0.00725618	0.814831	0.123331	1
4.69	-0.057259	0.126213	-0.00754234	0.815094	0.123494	1
4.7	-0.0573978	0.126213	-0.00782714	0.815355	0.123657	1
4.71	-0.0575358	0.126213	-0.00811058	0.815613	0.12382	1
4.72	-0.0576729	0.126213	-0.00839267	0.81587	0.123982	1
4.73	-0.0578091	0.126213	-0.00867341	0.816124	0.124145	1
4.74	-0.0579445	0.126213	-0.00895281	0.816377	0.124307	1
4.75	-0.058079	0.126213	-0.00923087	0.816627	0.12447	1
4.76	-0.0582127	0.126213	-0.0095076	0.816875	0.124632	1
4.77	-0.0583455	0.126213	-0.00978301	0.817121	0.124795	1
4.78	-0.0584775	0.126213	-0.0100571	0.817365	0.124957	1
4.79	-0.0586087	0.126213	-0.0103299	0.817606	0.125119	1
4.8	-0.058739	0.126213	-0.0106013	0.817846	0.125281	1
4.81	-0.0588686	0.126213	-0.0108715	0.818084	0.125443	1
4.82	-0.0589973	0.126213	-0.0111403	0.818319	0.125605	1
4.83	-0.0591252	0.126213	-0.0114079	0.818553	0.125767	1
4.84	-0.0592523	0.126213	-0.0116741	0.818785	0.125929	1
4.85	-0.0593786	0.126213	-0.0119391	0.819014	0.12609	1
4.86	-0.0595042	0.126213	-0.0122028	0.819242	0.126252	1
4.87	-0.0596289	0.126213	-0.0124653	0.819467	0.126414	1
4.88	-0.0597528	0.126213	-0.0127264	0.819691	0.126575	1
4.89	-0.059876	0.126213	-0.0129863	0.819912	0.126737	1
4.9	-0.0599984	0.126213	-0.0132449	0.820132	0.126898	1
4.91	-0.06012	0.126213	-0.0135023	0.82035	0.127059	1
4.92	-0.0602409	0.126213	-0.0137584	0.820565	0.127221	1
4.93	-0.060361	0.126213	-0.0140133	0.820779	0.127382	1
4.94	-0.0604803	0.126213	-0.014267	0.820991	0.127543	1
4.95	-0.0605989	0.126213	-0.0145194	0.821201	0.127704	1
4.96	-0.0607168	0.126213	-0.0147706	0.821409	0.127865	1
4.97	-0.0608339	0.126213	-0.0150205	0.821615	0.128026	1
4.98	-0.0609503	0.126213	-0.0152693	0.821819	0.128187	1
4.99	-0.0610659	0.126213	-0.0155168	0.822022	0.128348	1
5	-0.0611809	0.126213	-0.0157631	0.822222	0.128508	1
5.01	-0.0612951	0.126213	-0.0160082	0.822421	0.128669	1
5.02	-0.0614085	0.126213	-0.0162521	0.822618	0.12883	1
5.03	-0.0615213	0.126213	-0.0164948	0.822813	0.12899	1
5.04	-0.0616334	0.126213	-0.0167363	0.823006	0.129151	1
5.05	-0.0617447	0.126213	-0.0169767	0.823197	0.129311	1
5.06	-0.0618554	0.126213	-0.0172158	0.823386	0.129472	1
5.07	-0.0619654	0.126213	-0.0174538	0.823574	0.129632	1
5.08	-0.0620746	0.126213	-0.0176906	0.82376	0.129792	1
5.09	-0.0621832	0.126213	-0.0179263	0.823944	0.129952	1
5.1	-0.0622911	0.126213	-0.0181608	0.824126	0.130112	1
5.11	-0.0623984	0.126213	-0.0183941	0.824307	0.130272	1
5.12	-0.0625049	0.126213	-0.0186263	0.824485	0.130432	1
5.13	-0.0626108	0.126213	-0.0188573	0.824662	0.130592	1
5.14	-0.062716	0.126213	-0.0190872	0.824838	0.130752	1
5.15	-0.0628206	0.126213	-0.019316	0.825011	0.130912	1
5.16	-0.0629245	0.126213	-0.0195436	0.825183	0.131072	1
5.17	-0.0630277	0.126213	-0.0197701	0.825353	0.131232	1
5.18	-0.0631303	0.126213	-0.0199955	0.825521	0.131391	1
5.19	-0.0632323	0.126213	-0.0202197	0.825688	0.131551	1
5.2	-0.0633336	0.126213	-0.0204429	0.825853	0.13171	1
5.21	-0.0634343	0.126213	-0.0206649	0.826016	0.13187	1
5.22	-0.0635343	0.126213	-0.0208858	0.826178	0.132029	1
5.23	-0.0636338	0.126213	-0.0211057	0.826338	0.132189	1
5.24	-0.0637325	0.126213	-0.0213244	0.826496	0.132348	1
5.25	-0.0638307	0.126213	-0.0215421	0.826652	0.132507	1
5.26	-0.0639283	0.126213	-0.0217587	0.826807	0.132666	1
5.27	-0.0640252	0.126213	-0.0219741	0.826961	0.132825	1
5.28	-0.0641216	0.126213	-0.0221886	0.827112	0.132984	1
5.29	-0.0642173	0.126213	-0.0224019	0.827262	0.133143	1
5.3	-0.0643124	0.126213	-0.0226142	0.827411	0.133302	1
5.31	-0.064407	0.126213	-0.0228254	0.827558	0.133461	1
5.32	-0.0645009	0.126213	-0.0230355	0.827703	0.13362	1
5.33	-0.0645943	0.126213	-0.0232447	0.827847	0.133779	1
5.34	-0.064687	0.126213	-0.0234527	0.827989	0.133938	1
5.35	-0.0647792	0.126213	-0.0236597	0.828129	0.134096	1
5.36	-0.0648708	0.126213	-0.0238657	0.828268	0.134255	1
5.37	-0.0649618	0.126213	-0.0240706	0.828406	0.134413	1
5.38	-0.0650523	0.126213	-0.0242746	0.828542	0.134572	1
5.39	-0.0651422	0.126213	-0.0244774	0.828676	0.13473	1
5.4	-0.0652315	0.126213	-0.0246793	0.828809	0.134889	1
5.41	-0.0653203	0.126213	-0.0248802	0.82894	0.135047	1
5.42	-0.0654085	0.126213	-0.02508	0.82907	0.135206	1
5.43	-0.0654961	0.126213	-0.0252788	0.829198	0.135364	1
5.44	-0.0655832	0.126213	-0.0254767	0.829325	0.135522	1
5.45	-0.0656698	0.126213	-0.0256735	0.82945	0.13568	1
5.46	-0.0657558	0.126213	-0.0258693	0.829574	0.135838	1
5.47	-0.0658412	0.126213	-0.0260642	0.829696	0.135996	1
5.48	-0.0659262	0.126213	-0.026258	0.829817	0.136154	1
5.49	-0.0660106	0.126213	-0.0264509	0.829936	0.136312	1
5.5	-0.0660944	0.126213	-0.0266428	0.830054	0.13647	1
5.51	-0.0661778	0.126213	-0.0268338	0.83017	0.136628	1
5.52	-0.0662606	0.126213	-0.0270237	0.830285	0.136786	1
5.53	-0.0663429	0.126213	-0.0272127	0.830399	0.136943	1
5.54	-0.0664247	0.126213	-0.0274008	0.830511	0.137101	1
5.55	-0.066506	0.126213	-0.0275878	0.830622	0.137259	1
5.56	-0.0665867	0.126213	-0.027774	0.830731	0.137416	1
5.57	-0.066667	0.126213	-0.0279592	0.830839	0.137574	1
5.58	-0.0667467	0.126213	-0.0281434	0.830946	0.137731	1
5.59	-0.066826	0.126213	-0.0283267	0.831051	0.137889	1
5.6	-0.0669047	0.126213	-0.0285091	0.831155	0.138046	1
5.61	-0.066983	0.126213	-0.0286905	0.831257	0.138203	1
5.62	-0.0670607	0.126213	-0.0288711	0.831358	0.13836	1
5.63	-0.067138	0.126213	-0.0290507	0.831458	0.138518	1
5.64	-0.0672148	0.126213	-0.0292293	0.831556	0.138675	1
5.65	-0.0672911	0.126213	-0.0294071	0.831653	0.138832	1
5.66	-0.0673669	0.126213	-0.029584	0.831749	0.138989	1
5.67	-0.0674423	0.126213	-0.0297599	0.831843	0.139146	1
5.68	-0.0675171	0.126213	-0.029935	0.831936	0.139303	1
5.69	-0.0675915	0.126213	-0.0301091	0.832027	0.13946	1
5.7	-0.0676655	0.126213	-0.0302824	0.832118	0.139617	1
5.71	-0.067739	0.126213	-0.0304548	0.832207	0.139774	1
5.72	-0.067812	0.126213	-0.0306262	0.832294	0.13993	1
5.73	-0.0678845	0.126213	-0.0307969	0.832381	0.140087	1
5.74	-0.0679566	0.126213	-0.0309666	0.832466	0.140244	1
5.75	-0.0680283	0.126213	-0.0311355	0.83255	0.140401	1
5.76	-0.0680995	0.126213	-0.0313034	0.832632	0.140557	1
5.77	-0.0681702	0.126213	-0.0314706	0.832714	0.140714	1
5.78	-0.0682405	0.126213	-0.0316368	0.832794	0.14087	1
5.79	-0.0683104	0.126213	-0.0318023	0.832873	0.141027	1
5.8	-0.0683798	0.126213	-0.0319668	0.83295	0.141183	1
5.81	-0.0684488	0.126213	-0.0321305	0.833027	0.141339	1
5.82	-0.0685174	0.126213	-0.0322934	0.833102	0.141496	1
5.83	-0.0685855	0.126213	-0.0324554	0.833176	0.141652	1
5.84	-0.0686532	0.126213	-0.0326166	0.833248	0.141808	1
5.85	-0.0687205	0.126213	-0.032777	0.83332	0.141964	1
5.86	-0.0687873	0.126213	-0.0329365	0.83339	0.142121	1
5.87	-0.0688537	0.126213	-0.0330952	0.833459	0.142277	1
5.88	-0.0689198	0.126213	-0.0332531	0.833527	0.142433	1
5.89	-0.0689854	0.126213	-0.0334101	0.833593	0.142589	1
5.9	-0.0690505	0.126213	-0.0335664	0.833659	0.142745	1
5.91	-0.0691153	0.126213	-0.0337218	0.833723	0.142901	1
5.92	-0.0691797	0.126213	-0.0338764	0.833786	0.143056	1
5.93	-0.0692437	0.126213	-0.0340303	0.833848	0.143212	1
5.94	-0.0693072	0.126213	-0.0341833	0.833909	0.143368	1
5.95	-0.0693704	0.126213	-0.0343355	0.833969	0.143524	1
5.96	-0.0694332	0.126213	-0.034487	0.834027	0.14368	1
5.97	-0.0694955	0.126213	-0.0346376	0.834085	0.143835	1
5.98	-0.0695575	0.126213	-0.0347875	0.834141	0.143991	1
5.99	-0.0696191	0.126213	-0.0349366	0.834196	0.144146	1
6	-0.0696803	0.126213	-0.0350849	0.83425	0.144302	1
6.01	-0.0697411	0.126213	-0.0352325	0.834303	0.144457	1
6.02	-0.0698016	0.126213	-0.0353792	0.834355	0.144613	1
6.03	-0.0698616	0.126213	-0.0355252	0.834405	0.144768	1
6.04	-0.0699213	0.126213	-0.0356705	0.834455	0.144924	1
6.05	-0.0699806	0.126213	-0.035815	0.834503	0.145079	1
6.06	-0.0700396	0.126213	-0.0359587	0.834551	0.145234	1
6.07	-0.0700981	0.126213	-0.0361017	0.834597	0.145389	1
6.08	-0.0701563	0.126213	-0.0362439	0.834642	0.145545	1
6.09	-0.0702142	0.126213	-0.0363854	0.834687	0.1457	1
6.1	-0.0702716	0.126213	-0.0365262	0.83473	0.145855	1
6.11	-0.0703287	0.126213	-0.0366662	0.834772	0.14601	1
6.12	-0.0703855	0.126213	-0.0368054	0.834813	0.146165	1
6.13	-0.0704419	0.126213	-0.036944	0.834853	0.14632	1
6.14	-0.0704979	0.126213	-0.0370818	0.834892	0.146475	1
6.15	-0.0705536	0.126213	-0.0372189	0.834929	0.14663	1
6.16	-0.0706089	0.126213	-0.0373553	0.834966	0.146785	1
6.17	-0.0706639	0.126213	-0.0374909	0.835002	0.146939	1
6.18	-0.0707186	0.126213	-0.0376259	0.835037	0.147094	1
6.19	-0.0707729	0.126213	-0.0377601	0.835071	0.147249	1
6.2	-0.0708268	0.126213	-0.0378937	0.835104	0.147404	1
6.21	-0.0708805	0.126213	-0.0380265	0.835135	0.147558	1
6.22	-0.0709338	0.126213	-0.0381586	0.835166	0.147713	1
6.23	-0.0709867	0.126213	-0.0382901	0.835196	0.147868	1
6.24	-0.0710393	0.126213	-0.0384208	0.835225	0.148022	1
6.25	-0.0710916	0.126213	-0.0385508	0.835253	0.148177	1
6.26	-0.0711436	0.126213	-0.0386802	0.835279	0.148331	1
6.27	-0.0711952	0.126213	-0.0388089	0.835305	0.148485	1
6.28	-0.0712465	0.126213	-0.0389369	0.83533	0.14864	1
6.29	-0.0712975	0.126213	-0.0390642	0.835354	0.148794	1
6.3	-0.0713482	0.126213	-0.0391909	0.835377	0.148949	1
6.31	-0.0713985	0.126213	-0.0393169	0.835399	0.149103	1
6.32	-0.0714485	0.126213	-0.0394422	0.83542	0.149257	1
6.33	-0.0714983	0.126213	-0.0395668	0.835441	0.149411	1
6.34	-0.0715477	0.126213	-0.0396908	0.83546	0.149565	1
6.35	-0.0715968	0.126213	-0.0398142	0.835478	0.14972	1
6.36	-0.0716455	0.126213	-0.0399369	0.835495	0.149874	1
6.37	-0.071694	0.126213	-0.0400589	0.835512	0.150028	1
6.38	-0.0717422	0.126213	-0.0401803	0.835528	0.150182	1
6.39	-0.0717901	0.126213	-0.040301	0.835542	0.150336	1
6.4	-0.0718376	0.126213	-0.0404211	0.835556	0.15049	1
6.41	-0.0718849	0.126213	-0.0405406	0.835569	0.150644	1
6.42	-0.0719319	0.126213	-0.0406594	0.835581	0.150797	1
6.43	-0.0719786	0.126213	-0.0407776	0.835592	0.150951	1
6.44	-0.072025	0.126213	-0.0408952	0.835602	0.151105	1
6.45	-0.0720711	0.126213	-0.0410121	0.835611	0.151259	1
6.46	-0.0721169	0.126213	-0.0411285	0.83562	0.151412	1
6.47	-0.0721624	0.126213	-0.0412442	0.835627	0.151566	1
6.48	-0.0722076	0.126213	-0.0413592	0.835634	0.15172	1
6.49	-0.0722526	0.126213	-0.0414737	0.83564	0.151873	1
6.5	-0.0722972	0.126213	-0.0415876	0.835645	0.152027	1
6.51	-0.0723416	0.126213	-0.0417008	0.835649	0.152181	1
6.52	-0.0723857	0.126213	-0.0418135	0.835652	0.152334	1
6.53	-0.0724296	0.126213	-0.0419255	0.835654	0.152487	1
6.54	-0.0724731	0.126213	-0.042037	0.835656	0.152641	1
6.55	-0.0725164	0.126213	-0.0421478	0.835657	0.152794	1
6.56	-0.0725594	0.126213	-0.0422581	0.835657	0.152948	1
6.57	-0.0726022	0.126213	-0.0423678	0.835656	0.153101	1
6.58	-0.0726446	0.126213	-0.0424769	0.835654	0.153254	1
6.59	-0.0726868	0.126213	-0.0425854	0.835651	0.153408	1
6.6	-0.0727288	0.126213	-0.0426933	0.835648	0.153561	1
6.61	-0.0727705	0.126213	-0.0428007	0.835644	0.153714	1
6.62	-0.0728119	0.126213	-0.0429074	0.835639	0.153867	1
6.63	-0.072853	0.126213	-0.0430136	0.835633	0.15402	1
6.64	-0.0728939	0.126213	-0.0431192	0.835627	0.154173	1
6.65	-0.0729346	0.126213	-0.0432243	0.835619	0.154326	1
6.66	-0.072975	0.126213	-0.0433288	0.835611	0.154479	1
6.67	-0.0730151	0.126213	-0.0434327	0.835602	0.154632	1
6.68	-0.073055	0.126213	-0.0435361	0.835592	0.154785	1
6.69	-0.0730946	0.126213	-0.043639	0.835582	0.154938	1
6.7	-0.073134	0.126213	-0.0437412	0.835571	0.155091	1
6.71	-0.0731731	0.126213	-0.0438429	0.835559	0.155244	1
6.72	-0.073212	0.126213	-0.0439441	0.835546	0.155397	1
6.73	-0.0732506	0.126213	-0.0440448	0.835532	0.15555	1
6.74	-0.073289	0.126213	-0.0441448	0.835518	0.155702	1
6.75	-0.0733272	0.126213	-0.0442444	0.835503	0.155855	1
6.76	-0.0733651	0.126213	-0.0443434	0.835487	0.156008	1
6.77	-0.0734028	0.126213	-0.0444419	0.835471	0.15616	1
6.78	-0.0734402	0.126213	-0.0445398	0.835454	0.156313	1
6.79	-0.0734774	0.126213	-0.0446373	0.835436	0.156466	1
6.8	-0.0735144	0.126213	-0.0447341	0.835417	0.156618	1
6.81	-0.0735512	0.126213	-0.0448305	0.835398	0.156771	1
6.82	-0.0735877	0.126213	-0.0449264	0.835378	0.156923	1
6.83	-0.073624	0.126213	-0.0450217	0.835357	0.157076	1
6.84	-0.07366	0.126213	-0.0451165	0.835335	0.157228	1
6.85	-0.0736958	0.126213	-0.0452108	0.835313	0.157381	1
6.86	-0.0737314	0.126213	-0.0453046	0.83529	0.157533	1
6.87	-0.0737668	0.126213	-0.0453979	0.835266	0.157685	1
6.88	-0.073802	0.126213	-0.0454907	0.835242	0.157838	1
6.89	-0.0738369	0.126213	-0.045583	0.835217	0.15799	1
6.9	-0.0738716	0.126213	-0.0456748	0.835191	0.158142	1
6.91	-0.0739061	0.126213	-0.0457661	0.835165	0.158294	1
6.92	-0.0739404	0.126213	-0.0458569	0.835138	0.158446	1
6.93	-0.0739745	0.126213	-0.0459472	0.83511	0.158599	1
6.94	-0.0740083	0.126213	-0.046037	0.835081	0.158751	1
6.95	-0.074042	0.126213	-0.0461263	0.835052	0.158903	1
6.96	-0.0740754	0.126213	-0.0462151	0.835022	0.159055	1
6.97	-0.0741086	0.126213	-0.0463035	0.834992	0.159207	1
6.98	-0.0741417	0.126213	-0.0463914	0.834961	0.159359	1
6.99	-0.0741745	0.126213	-0.0464787	0.834929	0.159511	1
7	-0.0742071	0.126213	-0.0465657	0.834897	0.159663	1
7.01	-0.0742394	0.126213	-0.0466521	0.834864	0.159815	1
7.02	-0.0742716	0.126213	-0.0467381	0.83483	0.159966	1
7.03	-0.0743036	0.126213	-0.0468236	0.834796	0.160118	1
7.04	-0.0743354	0.126213	-0.0469087	0.834761	0.16027	1
7.05	-0.074367	0.126213	-0.0469932	0.834725	0.160422	1
7.06	-0.0743984	0.126213	-0.0470774	0.834689	0.160574	1
7.07	-0.0744296	0.126213	-0.047161	0.834652	0.160725	1
7.08	-0.0744606	0.126213	-0.0472442	0.834614	0.160877	1
7.09	-0.0744914	0.126213	-0.047327	0.834576	0.161029	1
7.1	-0.074522	0.126213	-0.0474093	0.834538	0.16118	1
7.11	-0.0745524	0.126213	-0.0474912	0.834498	0.161332	1
7.12	-0.0745826	0.126213	-0.0475726	0.834458	0.161484	1
7.13	-0.0746127	0.126213	-0.0476535	0.834418	0.161635	1
7.14	-0.0746425	0.126213	-0.0477341	0.834377	0.161787	1
7.15	-0.0746722	0.126213	-0.0478141	0.834335	0.161938	1
7.16	-0.0747016	0.126213	-0.0478938	0.834293	0.16209	1
7.17	-0.0747309	0.126213	-0.047973	0.83425	0.162241	1
7.18	-0.07476	0.126213	-0.0480518	0.834206	0.162392	1
7.19	-0.0747889	0.126213	-0.0481301	0.834162	0.162544	1
7.2	-0.0748177	0.126213	-0.048208	0.834117	0.162695	1
7.21	-0.0748462	0.126213	-0.0482855	0.834072	0.162846	1
7.22	-0.0748746	0.126213	-0.0483626	0.834026	0.162998	1
7.23	-0.0749028	0.126213	-0.0484392	0.83398	0.163149	1
7.24	-0.0749308	0.126213	-0.0485155	0.833933	0.1633	1
7.25	-0.0749587	0.126213	-0.0485913	0.833885	0.163451	1
7.26	-0.0749864	0.126213	-0.0486667	0.833837	0.163602	1
7.27	-0.0750139	0.126213	-0.0487417	0.833789	0.163754	1
7.28	-0.0750412	0.126213	-0.0488162	0.833739	0.163905	1
7.29	-0.0750684	0.126213	-0.0488904	0.83369	0.164056	1
7.3	-0.0750953	0.126213	-0.0489641	0.833639	0.164207	1
7.31	-0.0751221	0.126213	-0.0490375	0.833588	0.164358	1
7.32	-0.0751488	0.126213	-0.0491104	0.833537	0.164509	1
7.33	-0.0751753	0.126213	-0.049183	0.833485	0.16466	1
7.34	-0.0752016	0.126213	-0.0492551	0.833433	0.164811	1
7.35	-0.0752277	0.126213	-0.0493269	0.83338	0.164962	1
7.36	-0.0752537	0.126213	-0.0493982	0.833326	0.165113	1
7.37	-0.0752795	0.126213	-0.0494692	0.833272	0.165263	1
7.38	-0.0753052	0.126213	-0.0495397	0.833217	0.165414	1
7.39	-0.0753307	0.126213	-0.0496099	0.833162	0.165565	1
7.4	-0.075356	0.126213	-0.0496797	0.833107	0.165716	1
7.41	-0.0753812	0.126213	-0.0497491	0.83305	0.165867	1
7.42	-0.0754062	0.126213	-0.0498181	0.832994	0.166017	1
7.43	-0.0754311	0.126213	-0.0498868	0.832937	0.166168	1
7.44	-0.0754558	0.126213	-0.0499551	0.832879	0.166319	1
7.45	-0.0754803	0.126213	-0.050023	0.832821	0.166469	1
7.46	-0.0755047	0.126213	-0.0500905	0.832762	0.16662	1
7.47	-0.075529	0.126213	-0.0501576	0.832703	0.166771	1
7.48	-0.0755531	0.126213	-0.0502244	0.832643	0.166921	1
7.49	-0.075577	0.126213	-0.0502908	0.832583	0.167072	1
7.5	-0.0756008	0.126213	-0.0503568	0.832522	0.167222	1
7.51	-0.0756244	0.126213	-0.0504225	0.832461	0.167373	1
7.52	-0.0756479	0.126213	-0.0504878	0.832399	0.167523	1
7.53	-0.0756713	0.126213	-0.0505528	0.832337	0.167674	1
7.54	-0.0756945	0.126213	-0.0506174	0.832275	0.167824	1
7.55	-0.0757175	0.126213	-0.0506816	0.832211	0.167974	1
7.56	-0.0757404	0.126213	-0.0507455	0.832148	0.168125	1
7.57	-0.0757632	0.126213	-0.050809	0.832084	0.168275	1
7.58	-0.0757858	0.126213	-0.0508722	0.832019	0.168425	1
7.59	-0.0758083	0.126213	-0.050935	0.831954	0.168576	1
7.6	-0.0758306	0.126213	-0.0509975	0.831889	0.168726	1
7.61	-0.0758528	0.126213	-0.0510596	0.831823	0.168876	1
7.62	-0.0758749	0.126213	-0.0511214	0.831757	0.169026	1
7.63	-0.0758968	0.126213	-0.0511829	0.83169	0.169177	1
7.64	-0.0759186	0.126213	-0.051244	0.831623	0.169327	1
7.65	-0.0759402	0.126213	-0.0513047	0.831555	0.169477	1
7.66	-0.0759618	0.126213	-0.0513651	0.831487	0.169627	1
7.67	-0.0759831	0.126213	-0.0514252	0.831418	0.169777	1
7.68	-0.0760044	0.126213	-0.051485	0.831349	0.169927	1
7.69	-0.0760255	0.126213	-0.0515444	0.83128	0.170077	1
7.7	-0.0760464	0.126213	-0.0516035	0.83121	0.170227	1
7.71	-0.0760673	0.126213	-0.0516623	0.831139	0.170377	1
7.72	-0.076088	0.126213	-0.0517207	0.831068	0.170527	1
7.73	-0.0761086	0.126213	-0.0517788	0.830997	0.170677	1
7.74	-0.076129	0.126213	-0.0518366	0.830926	0.170827	1
7.75	-0.0761494	0.126213	-0.0518941	0.830853	0.170977	1
7.76	-0.0761695	0.126213	-0.0519513	0.830781	0.171127	1
7.77	-0.0761896	0.126213	-0.0520081	0.830708	0.171276	1
7.78	-0.0762096	0.126213	-0.0520646	0.830635	0.171426	1
7.79	-0.0762294	0.126213	-0.0521208	0.830561	0.171576	1
7.8	-0.0762491	0.126213	-0.0521767	0.830487	0.171726	1
7.81	-0.0762686	0.126213	-0.0522323	0.830412	0.171875	1
7.82	-0.0762881	0.126213	-0.0522875	0.830337	0.172025	1
7.83	-0.0763074	0.126213	-0.0523425	0.830262	0.172175	1
7.84	-0.0763266	0.126213	-0.0523972	0.830186	0.172324	1
7.85	-0.0763457	0.126213	-0.0524515	0.83011	0.172474	1
7.86	-0.0763647	0.126213	-0.0525056	0.830033	0.172624	1
7.87	-0.0763835	0.126213	-0.0525593	0.829956	0.172773	1
7.88	-0.0764022	0.126213	-0.0526127	0.829879	0.172923	1
7.89	-0.0764208	0.126213	-0.0526659	0.829801	0.173072	1
7.9	-0.0764393	0.126213	-0.0527187	0.829723	0.173222	1
7.91	-0.0764577	0.126213	-0.0527713	0.829644	0.173371	1
7.92	-0.076476	0.126213	-0.0528236	0.829565	0.173521	1
7.93	-0.0764941	0.126213	-0.0528755	0.829486	0.17367	1
7.94	-0.0765121	0.126213	-0.0529272	0.829406	0.17382	1
7.95	-0.07653	0.126213	-0.0529786	0.829326	0.173969	1
7.96	-0.0765478	0.126213	-0.0530297	0.829246	0.174118	1
7.97	-0.0765655	0.126213	-0.0530805	0.829165	0.174268	1
7.98	-0.0765831	0.126213	-0.053131	0.829084	0.174417	1
7.99	-0.0766006	0.126213	-0.0531813	0.829002	0.174566	1
8	-0.076618	0.126213	-0.0532313	0.82892	0.174716	1
8.01	-0.0766352	0.126213	-0.0532809	0.828838	0.174865	1
8.02	-0.0766524	0.126213	-0.0533304	0.828755	0.175014	1
8.03	-0.0766694	0.126213	-0.0533795	0.828672	0.175163	1
8.04	-0.0766863	0.126213	-0.0534283	0.828589	0.175312	1
8.05	-0.0767031	0.126213	-0.0534769	0.828505	0.175462	1
8.06	-0.0767199	0.126213	-0.0535252	0.828421	0.175611	1
8.07	-0.0767365	0.126213	-0.0535733	0.828337	0.17576	1
8.08	-0.076753	0.126213	-0.053621	0.828252	0.175909	1
8.09	-0.0767694	0.126213	-0.0536685	0.828167	0.176058	1
8.1	-0.0767857	0.126213	-0.0537158	0.828081	0.176207	1
8.11	-0.0768019	0.126213	-0.0537628	0.827995	0.176356	1
8.12	-0.076818	0.126213	-0.0538095	0.827909	0.176505	1
8.13	-0.076834	0.126213	-0.0538559	0.827823	0.176654	1
8.14	-0.0768499	0.126213	-0.0539021	0.827736	0.176803	1
8.15	-0.0768657	0.126213	-0.053948	0.827648	0.176952	1
8.16	-0.0768814	0.126213	-0.0539937	0.827561	0.177101	1
8.17	-0.076897	0.126213	-0.0540391	0.827473	0.17725	1
8.18	-0.0769125	0.126213	-0.0540842	0.827385	0.177399	1
8.19	-0.0769279	0.126213	-0.0541291	0.827296	0.177547	1
8.2	-0.0769432	0.126213	-0.0541738	0.827207	0.177696	1
8.21	-0.0769584	0.126213	-0.0542182	0.827118	0.177845	1
8.22	-0.0769735	0.126213	-0.0542623	0.827029	0.177994	1
8.23	-0.0769885	0.126213	-0.0543062	0.826939	0.178143	1
8.24	-0.0770034	0.126213	-0.0543499	0.826849	0.178291	1
8.25	-0.0770183	0.126213	-0.0543933	0.826758	0.17844	1
8.26	-0.077033	0.126213	-0.0544364	0.826668	0.178589	1
8.27	-0.0770477	0.126213	-0.0544794	0.826576	0.178737	1
8.28	-0.0770622	0.126213	-0.054522	0.826485	0.178886	1
8.29	-0.0770767	0.126213	-0.0545645	0.826393	0.179035	1
8.3	-0.077091	0.126213	-0.0546067	0.826301	0.179183	1
8.31	-0.0771053	0.126213	-0.0546486	0.826209	0.179332	1
8.32	-0.0771195	0.126213	-0.0546903	0.826116	0.17948	1
8.33	-0.0771336	0.126213	-0.0547318	0.826023	0.179629	1
8.34	-0.0771476	0.126213	-0.0547731	0.82593	0.179777	1
8.35	-0.0771616	0.126213	-0.0548141	0.825837	0.179926	1
8.36	-0.0771754	0.126213	-0.0548549	0.825743	0.180074	1
8.37	-0.0771892	0.126213	-0.0548954	0.825649	0.180223	1
8.38	-0.0772028	0.126213	-0.0549357	0.825554	0.180371	1
8.39	-0.0772164	0.126213	-0.0549758	0.825459	0.18052	1
8.4	-0.0772299	0.126213	-0.0550157	0.825364	0.180668	1
8.41	-0.0772433	0.126213	-0.0550554	0.825269	0.180816	1
8.42	-0.0772566	0.126213	-0.0550948	0.825174	0.180965	1
8.43	-0.0772699	0.126213	-0.055134	0.825078	0.181113	1
8.44	-0.077283	0.126213	-0.055173	0.824982	0.181261	1
8.45	-0.0772961	0.126213	-0.0552117	0.824885	0.181409	1
8.46	-0.0773091	0.126213	-0.0552503	0.824788	0.181558	1
8.47	-0.077322	0.126213	-0.0552886	0.824691	0.181706	1
8.48	-0.0773348	0.126213	-0.0553267	0.824594	0.181854	1
8.49	-0.0773476	0.126213	-0.0553646	0.824497	0.182002	1
8.5	-0.0773603	0.126213	-0.0554022	0.824399	0.18215	1
8.51	-0.0773729	0.126213	-0.0554397	0.824301	0.182299	1
8.52	-0.0773854	0.126213	-0.0554769	0.824202	0.182447	1
8.53	-0.0773978	0.126213	-0.055514	0.824104	0.182595	1
8.54	-0.0774102	0.126213	-0.0555508	0.824005	0.182743	1
8.55	-0.0774224	0.126213	-0.0555874	0.823906	0.182891	1
8.56	-0.0774346	0.126213	-0.0556238	0.823806	0.183039	1
8.57	-0.0774468	0.126213	-0.05566	0.823706	0.183187	1
8.58	-0.0774588	0.126213	-0.055696	0.823607	0.183335	1
8.59	-0.0774708	0.126213	-0.0557318	0.823506	0.183483	1
8.6	-0.0774827	0.126213	-0.0557674	0.823406	0.183631	1
8.61	-0.0774945	0.126213	-0.0558028	0.823305	0.183779	1
8.62	-0.0775062	0.126213	-0.055838	0.823204	0.183927	1
8.63	-0.0775179	0.126213	-0.055873	0.823103	0.184075	1
8.64	-0.0775295	0.126213	-0.0559077	0.823001	0.184223	1
8.65	-0.077541	0.126213	-0.0559423	0.8229	0.18437	1
8.66	-0.0775525	0.126213	-0.0559767	0.822798	0.184518	1
8.67	-0.0775639	0.126213	-0.0560109	0.822695	0.184666	1
8.68	-0.0775752	0.126213	-0.0560449	0.822593	0.184814	1
8.69	-0.0775864	0.126213	-0.0560787	0.82249	0.184962	1
8.7	-0.0775976	0.126213	-0.0561123	0.822387	0.185109	1
8.71	-0.0776087	0.126213	-0.0561458	0.822284	0.185257	1
8.72	-0.0776197	0.126213	-0.056179	0.822181	0.185405	1
8.73	-0.0776307	0.126213	-0.056212	0.822077	0.185552	1
8.74	-0.0776416	0.126213	-0.0562449	0.821973	0.1857	1
8.75	-0.0776524	0.126213	-0.0562776	0.821869	0.185848	1
8.76	-0.0776632	0.126213	-0.0563101	0.821765	0.185995	1
8.77	-0.0776739	0.126213	-0.0563424	0.82166	0.186143	1
8.78	-0.0776845	0.126213	-0.0563745	0.821555	0.186291	1
8.79	-0.077695	0.126213	-0.0564064	0.82145	0.186438	1
8.8	-0.0777055	0.126213	-0.0564382	0.821345	0.186586	1
8.81	-0.0777159	0.126213	-0.0564697	0.821239	0.186733	1
8.82	-0.0777263	0.126213	-0.0565011	0.821133	0.186881	1
8.83	-0.0777366	0.126213	-0.0565323	0.821027	0.187028	1
8.84	-0.0777468	0.126213	-0.0565634	0.820921	0.187176	1
8.85	-0.077757	0.126213	-0.0565942	0.820815	0.187323	1
8.86	-0.0777671	0.126213	-0.0566249	0.820708	0.187471	1
8.87	-0.0777771	0.126213	-0.0566554	0.820601	0.187618	1
8.88	-0.0777871	0.126213	-0.0566857	0.820494	0.187765	1
8.89	-0.077797	0.126213	-0.0567159	0.820387	0.187913	1
8.9	-0.0778068	0.126213	-0.0567459	0.820279	0.18806	1
8.91	-0.0778166	0.126213	-0.0567757	0.820172	0.188207	1
8.92	-0.0778264	0.126213	-0.0568053	0.820064	0.188355	1
8.93	-0.077836	0.126213	-0.0568348	0.819956	0.188502	1
8.94	-0.0778456	0.126213	-0.0568641	0.819847	0.188649	1
8.95	-0.0778552	0.126213	-0.0568932	0.819739	0.188796	1
8.96	-0.0778646	0.126213	-0.0569222	0.81963	0.188944	1
8.97	-0.0778741	0.126213	-0.056951	0.819521	0.189091	1
8.98	-0.0778834	0.126213	-0.0569796	0.819412	0.189238	1
8.99	-0.0778927	0.126213	-0.0570081	0.819302	0.189385	1
9	-0.077902	0.126213	-0.0570364	0.819193	0.189532	1
9.01	-0.0779112	0.126213	-0.0570646	0.819083	0.18968	1
9.02	-0.0779203	0.126213	-0.0570926	0.818973	0.189827	1
9.03	-0.0779294	0.126213	-0.0571204	0.818863	0.189974	1
9.04	-0.0779384	0.126213	-0.0571481	0.818752	0.190121	1
9.05	-0.0779474	0.126213	-0.0571756	0.818642	0.190268	1
9.06	-0.0779563	0.126213	-0.0572029	0.818531	0.190415	1
9.07	-0.0779651	0.126213	-0.0572301	0.81842	0.190562	1
9.08	-0.0779739	0.126213	-0.0572572	0.818309	0.190709	1
9.09	-0.0779826	0.126213	-0.0572841	0.818197	0.190856	1
9.1	-0.0779913	0.126213	-0.0573108	0.818086	0.191003	1
9.11	-0.0779999	0.126213	-0.0573374	0.817974	0.19115	1
9.12	-0.0780085	0.126213	-0.0573638	0.817862	0.191297	1
9.13	-0.078017	0.126213	-0.0573901	0.81775	0.191444	1
9.14	-0.0780255	0.126213	-0.0574162	0.817638	0.191591	1
9.15	-0.0780339	0.126213	-0.0574422	0.817525	0.191737	1
9.16	-0.0780423	0.126213	-0.057468	0.817413	0.191884	1
9.17	-0.0780506	0.126213	-0.0574937	0.8173	0.192031	1
9.18	-0.0780588	0.126213	-0.0575192	0.817187	0.192178	1
9.19	-0.078067	0.126213	-0.0575446	0.817074	0.192325	1
9.2	-0.0780752	0.126213	-0.0575698	0.81696	0.192471	1
9.21	-0.0780833	0.126213	-0.0575949	0.816847	0.192618	1
9.22	-0.0780913	0.126213	-0.0576198	0.816733	0.192765	1
9.23	-0.0780993	0.126213	-0.0576447	0.816619	0.192912	1
9.24	-0.0781073	0.126213	-0.0576693	0.816505	0.193058	1
9.25	-0.0781152	0.126213	-0.0576938	0.816391	0.193205	1
9.26	-0.078123	0.126213	-0.0577182	0.816276	0.193352	1
9.27	-0.0781308	0.126213	-0.0577425	0.816162	0.193498	1
9.28	-0.0781386	0.126213	-0.0577665	0.816047	0.193645	1
9.29	-0.0781463	0.126213	-0.0577905	0.815932	0.193791	1
9.3	-0.0781539	0.126213	-0.0578143	0.815817	0.193938	1
9.31	-0.0781616	0.126213	-0.057838	0.815702	0.194085	1
9.32	-0.0781691	0.126213	-0.0578616	0.815586	0.194231	1
9.33	-0.0781766	0.126213	-0.057885	0.815471	0.194378	1
9.34	-0.0781841	0.126213	-0.0579083	0.815355	0.194524	1
9.35	-0.0781915	0.126213	-0.0579314	0.815239	0.194671	1
9.36	-0.0781989	0.126213	-0.0579544	0.815123	0.194817	1
9.37	-0.0782062	0.126213	-0.0579773	0.815007	0.194964	1
9.38	-0.0782135	0.126213	-0.058	0.81489	0.19511	1
9.39	-0.0782207	0.126213	-0.0580226	0.814774	0.195256	1
9.4	-0.0782279	0.126213	-0.0580451	0.814657	0.195403	1
9.41	-0.078235	0.126213	-0.0580675	0.81454	0.195549	1
9.42	-0.0782421	0.126213	-0.0580897	0.814423	0.195696	1
9.43	-0.0782492	0.126213	-0.0581118	0.814306	0.195842	1
9.44	-0.0782562	0.126213	-0.0581338	0.814188	0.195988	1
9.45	-0.0782632	0.126213	-0.0581556	0.814071	0.196135	1
9.46	-0.0782701	0.126213	-0.0581773	0.813953	0.196281	1
9.47	-0.078277	0.126213	-0.0581989	0.813835	0.196427	1
9.48	-0.0782838	0.126213	-0.0582204	0.813718	0.196573	1
9.49	-0.0782906	0.126213	-0.0582417	0.813599	0.19672	1
9.5	-0.0782973	0.126213	-0.058263	0.813481	0.196866	1
9.51	-0.078304	0.126213	-0.0582841	0.813363	0.197012	1
9.52	-0.0783107	0.126213	-0.058305	0.813244	0.197158	1
9.53	-0.0783173	0.126213	-0.0583259	0.813126	0.197304	1
9.54	-0.0783239	0.126213	-0.0583466	0.813007	0.197451	1
9.55	-0.0783304	0.126213	-0.0583672	0.812888	0.197597	1
9.56	-0.0783369	0.126213	-0.0583877	0.812769	0.197743	1
9.57	-0.0783434	0.126213	-0.0584081	0.812649	0.197889	1
9.58	-0.0783498	0.126213	-0.0584284	0.81253	0.198035	1
9.59	-0.0783562	0.126213	-0.0584485	0.81241	0.198181	1
9.6	-0.0783625	0.126213	-0.0584685	0.812291	0.198327	1
9.61	-0.0783688	0.126213	-0.0584885	0.812171	0.198473	1
9.62	-0.0783751	0.126213	-0.0585083	0.812051	0.198619	1
9.63	-0.0783813	0.126213	-0.0585279	0.811931	0.198765	1
9.64	-0.0783875	0.126213	-0.0585475	0.811811	0.198911	1
9.65	-0.0783936	0.126213	-0.0585669	0.81169	0.199057	1
9.66	-0.0783997	0.126213	-0.0585863	0.81157	0.199203	1
9.67	-0.0784058	0.126213	-0.0586055	0.811449	0.199349	1
9.68	-0.0784118	0.126213	-0.0586246	0.811329	0.199495	1
9.69	-0.0784178	0.126213	-0.0586436	0.811208	0.199641	1
9.7	-0.0784237	0.126213	-0.0586625	0.811087	0.199786	1
9.71	-0.0784296	0.126213	-0.0586813	0.810965	0.199932	1
9.72	-0.0784355	0.126213	-0.0587	0.810844	0.200078	1
9.73	-0.0784414	0.126213	-0.0587186	0.810723	0.200224	1
9.74	-0.0784472	0.126213	-0.058737	0.810601	0.20037	1
9.75	-0.0784529	0.126213	-0.0587554	0.81048	0.200515	1
9.76	-0.0784587	0.126213	-0.0587736	0.810358	0.200661	1
9.77	-0.0784643	0.126213	-0.0587918	0.810236	0.200807	1
9.78	-0.07847	0.126213	-0.0588098	0.810114	0.200953	1
9.79	-0.0784756	0.126213	-0.0588277	0.809992	0.201098	1
9.8	-0.0784812	0.126213	-0.0588456	0.80987	0.201244	1
9.81	-0.0784868	0.126213	-0.0588633	0.809747	0.20139	1
9.82	-0.0784923	0.126213	-0.0588809	0.809625	0.201535	1
9.83	-0.0784978	0.126213	-0.0588984	0.809502	0.201681	1
9.84	-0.0785032	0.126213	-0.0589159	0.809379	0.201827	1
9.85	-0.0785086	0.126213	-0.0589332	0.809256	0.201972	1
9.86	-0.078514	0.126213	-0.0589504	0.809133	0.202118	1
9.87	-0.0785193	0.126213	-0.0589675	0.80901	0.202263	1
9.88	-0.0785247	0.126213	-0.0589845	0.808887	0.202409	1
9.89	-0.0785299	0.126213	-0.0590014	0.808764	0.202554	1
9.9	-0.0785352	0.126213	-0.0590183	0.80864	0.2027	1
9.91	-0.0785404	0.126213	-0.059035	0.808517	0.202845	1
9.92	-0.0785456	0.126213	-0.0590516	0.808393	0.202991	1
9.93	-0.0785507	0.126213	-0.0590681	0.808269	0.203136	1
9.94	-0.0785558	0.126213	-0.0590846	0.808145	0.203282	1
9.95	-0.0785609	0.126213	-0.0591009	0.808021	0.203427	1
9.96	-0.078566	0.126213	-0.0591171	0.807897	0.203573	1
9.97	-0.078571	0.126213	-0.0591333	0.807773	0.203718	1
9.98	-0.078576	0.126213	-0.0591493	0.807649	0.203863	1
9.99	-0.0785809	0.126213	-0.0591653	0.807524	0.204009	1
10	-0.0785858	0.126213	-0.0591812	0.8074	0.204154	1

## Sheet: MC with PTC and deaths reg III
MAXIMUM CAPACITY MODEL WITH PEDIATRIC TRAUMA CENTER AND DEATHS - REGION III ONLY
This worksheet demonstrates region III of the model described in Appendix B of the text without boundary conditions.
Inputs (which can be changed by the user) are bolded in the blue box. Note that k and k cannot be changed manually, but rather are the sum of the previous two cells in their respective rows.
Constants needed for calculations, which are parameterized by the inputs, are labeled in the green box. Output timescales and boundary conditions are labeled in the orange box.
The derivation only is valid when the pediatric center is slower, in terms of reaching its maximum capacity, than the adult center. This is true only when kpdp ≤ kpda; in other words, the user cannot set
cell B25 to be larger than A25, or meaningless results occur.
The chart at lower right displays the pediatric surge, pediatric patients admitted to the adult center, pediatric patients admitted to the PTC, discharged and deceased patients in blue, red, green,
orange, and black curves as a function of time in days, respectively. See text for details.
Note that this spreadsheet only extends out to t = 10 days, and if the rate constants are required to be sufficiently slow such that t99 > 10, the user will have to extend the time in column A and the
calculations in columns B through F out to an appropriate value by autofilling the cells in those columns downward, and changing the data ranges in the chart.
INPUT PARAMETERS							OUTPUTS
Rate Constants (day -1)							Timescales (days)
kpaa	kpap	k	ws	ls			t1a	t1p	t2
0.3	0.6	0.9	0.03	0.93			1.14437	1.18684	4.09093
kpda'	kpdp'	k	wa	la			BOUNDARY CONDITIONS (dimensionless)
0.04	0.05	0.09	0.02	0.82			A	B	C	D
kpda	kpdp		wp	lp			0.344983	0.333779	0.126213	0.260088
0.8	0.75		0.02	0.77			E	F	G	H
			wd	lII			0.240353	0.250231	0.500679	0.259944
			0.01	0.63			J	K	L
			wa'	la'			0.0285064	0.0296886	0.11302
			0.01	0.05
			wp'	m
			0.01	0.11
CONSTANTS (Dimensionless)
a'	r	q	f	G	D	L
0.424348	0.0793651	1.81863	0.0618429	1.47715	-2.19996	-0.638219
t (days)	Ps(t)	Paa(t)	Pap(t)	Pd(t)	PD(t)	SUM
0	0.333779	0.126213	0.260088	0.250231	0.0296886	1
0.01	0.332579	0.126213	0.260088	0.251106	0.0300136	1
0.02	0.33138	0.126213	0.260088	0.251981	0.0303384	1
0.03	0.33018	0.126213	0.260088	0.252856	0.0306629	1
0.04	0.328981	0.126213	0.260088	0.253731	0.0309871	1
0.05	0.327783	0.126213	0.260088	0.254605	0.031311	1
0.06	0.326585	0.126213	0.260088	0.25548	0.0316346	1
0.07	0.325387	0.126213	0.260088	0.256354	0.031958	1
0.08	0.324189	0.126213	0.260088	0.257229	0.0322812	1
0.09	0.322992	0.126213	0.260088	0.258103	0.032604	1
0.1	0.321796	0.126213	0.260088	0.258977	0.0329266	1
0.11	0.320599	0.126213	0.260088	0.259851	0.0332489	1
0.12	0.319403	0.126213	0.260088	0.260725	0.0335709	1
0.13	0.318208	0.126213	0.260088	0.261599	0.0338927	1
0.14	0.317012	0.126213	0.260088	0.262473	0.0342141	1
0.15	0.315817	0.126213	0.260088	0.263346	0.0345354	1
0.16	0.314623	0.126213	0.260088	0.26422	0.0348563	1
0.17	0.313429	0.126213	0.260088	0.265093	0.035177	1
0.18	0.312235	0.126213	0.260088	0.265967	0.0354974	1
0.19	0.311041	0.126213	0.260088	0.26684	0.0358175	1
0.2	0.309848	0.126213	0.260088	0.267714	0.0361374	1
0.21	0.308655	0.126213	0.260088	0.268587	0.036457	1
0.22	0.307463	0.126213	0.260088	0.26946	0.0367763	1
0.23	0.306271	0.126213	0.260088	0.270333	0.0370953	1
0.24	0.305079	0.126213	0.260088	0.271206	0.0374141	1
0.25	0.303888	0.126213	0.260088	0.272079	0.0377326	1
0.26	0.302697	0.126213	0.260088	0.272951	0.0380509	1
0.27	0.301506	0.126213	0.260088	0.273824	0.0383688	1
0.28	0.300316	0.126213	0.260088	0.274697	0.0386865	1
0.29	0.299126	0.126213	0.260088	0.275569	0.039004	1
0.3	0.297937	0.126213	0.260088	0.276441	0.0393211	1
0.31	0.296747	0.126213	0.260088	0.277314	0.039638	1
0.32	0.295559	0.126213	0.260088	0.278186	0.0399546	1
0.33	0.29437	0.126213	0.260088	0.279058	0.040271	1
0.34	0.293182	0.126213	0.260088	0.27993	0.0405871	1
0.35	0.291994	0.126213	0.260088	0.280802	0.0409029	1
0.36	0.290807	0.126213	0.260088	0.281674	0.0412184	1
0.37	0.28962	0.126213	0.260088	0.282546	0.0415337	1
0.38	0.288433	0.126213	0.260088	0.283418	0.0418487	1
0.39	0.287247	0.126213	0.260088	0.284289	0.0421634	1
0.4	0.286061	0.126213	0.260088	0.285161	0.0424779	1
0.41	0.284875	0.126213	0.260088	0.286032	0.0427921	1
0.42	0.28369	0.126213	0.260088	0.286903	0.043106	1
0.43	0.282505	0.126213	0.260088	0.287775	0.0434197	1
0.44	0.28132	0.126213	0.260088	0.288646	0.0437331	1
0.45	0.280136	0.126213	0.260088	0.289517	0.0440462	1
0.46	0.278952	0.126213	0.260088	0.290388	0.0443591	1
0.47	0.277769	0.126213	0.260088	0.291259	0.0446717	1
0.48	0.276585	0.126213	0.260088	0.29213	0.044984	1
0.49	0.275403	0.126213	0.260088	0.293	0.045296	1
0.5	0.27422	0.126213	0.260088	0.293871	0.0456078	1
0.51	0.273038	0.126213	0.260088	0.294742	0.0459194	1
0.52	0.271856	0.126213	0.260088	0.295612	0.0462306	1
0.53	0.270675	0.126213	0.260088	0.296483	0.0465416	1
0.54	0.269494	0.126213	0.260088	0.297353	0.0468523	1
0.55	0.268313	0.126213	0.260088	0.298223	0.0471628	1
0.56	0.267133	0.126213	0.260088	0.299093	0.0474729	1
0.57	0.265953	0.126213	0.260088	0.299963	0.0477829	1
0.58	0.264773	0.126213	0.260088	0.300833	0.0480925	1
0.59	0.263594	0.126213	0.260088	0.301703	0.0484019	1
0.6	0.262415	0.126213	0.260088	0.302573	0.048711	1
0.61	0.261237	0.126213	0.260088	0.303443	0.0490198	1
0.62	0.260058	0.126213	0.260088	0.304312	0.0493284	1
0.63	0.258881	0.126213	0.260088	0.305182	0.0496367	1
0.64	0.257703	0.126213	0.260088	0.306051	0.0499448	1
0.65	0.256526	0.126213	0.260088	0.306921	0.0502526	1
0.66	0.255349	0.126213	0.260088	0.30779	0.0505601	1
0.67	0.254173	0.126213	0.260088	0.308659	0.0508673	1
0.68	0.252997	0.126213	0.260088	0.309528	0.0511743	1
0.69	0.251821	0.126213	0.260088	0.310397	0.0514811	1
0.7	0.250646	0.126213	0.260088	0.311266	0.0517875	1
0.71	0.249471	0.126213	0.260088	0.312135	0.0520937	1
0.72	0.248296	0.126213	0.260088	0.313004	0.0523996	1
0.73	0.247122	0.126213	0.260088	0.313872	0.0527053	1
0.74	0.245948	0.126213	0.260088	0.314741	0.0530107	1
0.75	0.244774	0.126213	0.260088	0.315609	0.0533158	1
0.76	0.243601	0.126213	0.260088	0.316478	0.0536206	1
0.77	0.242428	0.126213	0.260088	0.317346	0.0539252	1
0.78	0.241255	0.126213	0.260088	0.318214	0.0542296	1
0.79	0.240083	0.126213	0.260088	0.319082	0.0545336	1
0.8	0.238911	0.126213	0.260088	0.31995	0.0548374	1
0.81	0.23774	0.126213	0.260088	0.320818	0.055141	1
0.82	0.236569	0.126213	0.260088	0.321686	0.0554442	1
0.83	0.235398	0.126213	0.260088	0.322554	0.0557473	1
0.84	0.234227	0.126213	0.260088	0.323422	0.05605	1
0.85	0.233057	0.126213	0.260088	0.324289	0.0563525	1
0.86	0.231888	0.126213	0.260088	0.325157	0.0566547	1
0.87	0.230718	0.126213	0.260088	0.326024	0.0569566	1
0.88	0.229549	0.126213	0.260088	0.326892	0.0572583	1
0.89	0.22838	0.126213	0.260088	0.327759	0.0575597	1
0.9	0.227212	0.126213	0.260088	0.328626	0.0578609	1
0.91	0.226044	0.126213	0.260088	0.329493	0.0581618	1
0.92	0.224877	0.126213	0.260088	0.33036	0.0584624	1
0.93	0.223709	0.126213	0.260088	0.331227	0.0587628	1
0.94	0.222542	0.126213	0.260088	0.332094	0.0590629	1
0.95	0.221376	0.126213	0.260088	0.332961	0.0593627	1
0.96	0.220209	0.126213	0.260088	0.333827	0.0596623	1
0.97	0.219044	0.126213	0.260088	0.334694	0.0599616	1
0.98	0.217878	0.126213	0.260088	0.33556	0.0602607	1
0.99	0.216713	0.126213	0.260088	0.336427	0.0605595	1
1	0.215548	0.126213	0.260088	0.337293	0.060858	1
1.01	0.214384	0.126213	0.260088	0.338159	0.0611563	1
1.02	0.213219	0.126213	0.260088	0.339026	0.0614543	1
1.03	0.212056	0.126213	0.260088	0.339892	0.061752	1
1.04	0.210892	0.126213	0.260088	0.340758	0.0620495	1
1.05	0.209729	0.126213	0.260088	0.341623	0.0623467	1
1.06	0.208566	0.126213	0.260088	0.342489	0.0626436	1
1.07	0.207404	0.126213	0.260088	0.343355	0.0629403	1
1.08	0.206242	0.126213	0.260088	0.344221	0.0632367	1
1.09	0.20508	0.126213	0.260088	0.345086	0.0635329	1
1.1	0.203919	0.126213	0.260088	0.345952	0.0638288	1
1.11	0.202758	0.126213	0.260088	0.346817	0.0641245	1
1.12	0.201597	0.126213	0.260088	0.347682	0.0644198	1
1.13	0.200437	0.126213	0.260088	0.348547	0.0647149	1
1.14	0.199277	0.126213	0.260088	0.349412	0.0650098	1
1.15	0.198117	0.126213	0.260088	0.350277	0.0653044	1
1.16	0.196958	0.126213	0.260088	0.351142	0.0655987	1
1.17	0.195799	0.126213	0.260088	0.352007	0.0658928	1
1.18	0.194641	0.126213	0.260088	0.352872	0.0661866	1
1.19	0.193482	0.126213	0.260088	0.353737	0.0664802	1
1.2	0.192324	0.126213	0.260088	0.354601	0.0667734	1
1.21	0.191167	0.126213	0.260088	0.355466	0.0670665	1
1.22	0.19001	0.126213	0.260088	0.35633	0.0673592	1
1.23	0.188853	0.126213	0.260088	0.357194	0.0676517	1
1.24	0.187696	0.126213	0.260088	0.358059	0.067944	1
1.25	0.18654	0.126213	0.260088	0.358923	0.068236	1
1.26	0.185385	0.126213	0.260088	0.359787	0.0685277	1
1.27	0.184229	0.126213	0.260088	0.360651	0.0688192	1
1.28	0.183074	0.126213	0.260088	0.361515	0.0691104	1
1.29	0.181919	0.126213	0.260088	0.362379	0.0694013	1
1.3	0.180765	0.126213	0.260088	0.363242	0.069692	1
1.31	0.179611	0.126213	0.260088	0.364106	0.0699824	1
1.32	0.178457	0.126213	0.260088	0.36497	0.0702726	1
1.33	0.177304	0.126213	0.260088	0.365833	0.0705625	1
1.34	0.176151	0.126213	0.260088	0.366696	0.0708521	1
1.35	0.174998	0.126213	0.260088	0.36756	0.0711415	1
1.36	0.173846	0.126213	0.260088	0.368423	0.0714306	1
1.37	0.172694	0.126213	0.260088	0.369286	0.0717195	1
1.38	0.171542	0.126213	0.260088	0.370149	0.0720081	1
1.39	0.170391	0.126213	0.260088	0.371012	0.0722965	1
1.4	0.16924	0.126213	0.260088	0.371875	0.0725845	1
1.41	0.168089	0.126213	0.260088	0.372738	0.0728724	1
1.42	0.166939	0.126213	0.260088	0.3736	0.07316	1
1.43	0.165789	0.126213	0.260088	0.374463	0.0734473	1
1.44	0.16464	0.126213	0.260088	0.375325	0.0737343	1
1.45	0.16349	0.126213	0.260088	0.376188	0.0740211	1
1.46	0.162341	0.126213	0.260088	0.37705	0.0743076	1
1.47	0.161193	0.126213	0.260088	0.377912	0.0745939	1
1.48	0.160045	0.126213	0.260088	0.378775	0.0748799	1
1.49	0.158897	0.126213	0.260088	0.379637	0.0751657	1
1.5	0.157749	0.126213	0.260088	0.380499	0.0754512	1
1.51	0.156602	0.126213	0.260088	0.38136	0.0757365	1
1.52	0.155455	0.126213	0.260088	0.382222	0.0760214	1
1.53	0.154309	0.126213	0.260088	0.383084	0.0763062	1
1.54	0.153163	0.126213	0.260088	0.383946	0.0765906	1
1.55	0.152017	0.126213	0.260088	0.384807	0.0768749	1
1.56	0.150872	0.126213	0.260088	0.385669	0.0771588	1
1.57	0.149727	0.126213	0.260088	0.38653	0.0774425	1
1.58	0.148582	0.126213	0.260088	0.387391	0.077726	1
1.59	0.147437	0.126213	0.260088	0.388253	0.0780091	1
1.6	0.146293	0.126213	0.260088	0.389114	0.0782921	1
1.61	0.14515	0.126213	0.260088	0.389975	0.0785747	1
1.62	0.144006	0.126213	0.260088	0.390836	0.0788572	1
1.63	0.142863	0.126213	0.260088	0.391697	0.0791393	1
1.64	0.141721	0.126213	0.260088	0.392557	0.0794212	1
1.65	0.140578	0.126213	0.260088	0.393418	0.0797029	1
1.66	0.139436	0.126213	0.260088	0.394279	0.0799842	1
1.67	0.138294	0.126213	0.260088	0.395139	0.0802654	1
1.68	0.137153	0.126213	0.260088	0.396	0.0805463	1
1.69	0.136012	0.126213	0.260088	0.39686	0.0808269	1
1.7	0.134872	0.126213	0.260088	0.39772	0.0811072	1
1.71	0.133731	0.126213	0.260088	0.398581	0.0813873	1
1.72	0.132591	0.126213	0.260088	0.399441	0.0816672	1
1.73	0.131452	0.126213	0.260088	0.400301	0.0819468	1
1.74	0.130312	0.126213	0.260088	0.401161	0.0822261	1
1.75	0.129174	0.126213	0.260088	0.40202	0.0825052	1
1.76	0.128035	0.126213	0.260088	0.40288	0.082784	1
1.77	0.126897	0.126213	0.260088	0.40374	0.0830626	1
1.78	0.125759	0.126213	0.260088	0.404599	0.0833409	1
1.79	0.124621	0.126213	0.260088	0.405459	0.083619	1
1.8	0.123484	0.126213	0.260088	0.406318	0.0838968	1
1.81	0.122347	0.126213	0.260088	0.407178	0.0841743	1
1.82	0.121211	0.126213	0.260088	0.408037	0.0844516	1
1.83	0.120074	0.126213	0.260088	0.408896	0.0847287	1
1.84	0.118939	0.126213	0.260088	0.409755	0.0850054	1
1.85	0.117803	0.126213	0.260088	0.410614	0.085282	1
1.86	0.116668	0.126213	0.260088	0.411473	0.0855582	1
1.87	0.115533	0.126213	0.260088	0.412332	0.0858343	1
1.88	0.114399	0.126213	0.260088	0.413191	0.08611	1
1.89	0.113264	0.126213	0.260088	0.414049	0.0863855	1
1.9	0.112131	0.126213	0.260088	0.414908	0.0866608	1
1.91	0.110997	0.126213	0.260088	0.415766	0.0869358	1
1.92	0.109864	0.126213	0.260088	0.416625	0.0872106	1
1.93	0.108731	0.126213	0.260088	0.417483	0.087485	1
1.94	0.107599	0.126213	0.260088	0.418341	0.0877593	1
1.95	0.106467	0.126213	0.260088	0.419199	0.0880333	1
1.96	0.105335	0.126213	0.260088	0.420057	0.088307	1
1.97	0.104203	0.126213	0.260088	0.420915	0.0885805	1
1.98	0.103072	0.126213	0.260088	0.421773	0.0888537	1
1.99	0.101942	0.126213	0.260088	0.422631	0.0891267	1
2	0.100811	0.126213	0.260088	0.423489	0.0893994	1
2.01	0.0996812	0.126213	0.260088	0.424346	0.0896719	1
2.02	0.0985514	0.126213	0.260088	0.425204	0.0899441	1
2.03	0.097422	0.126213	0.260088	0.426061	0.090216	1
2.04	0.096293	0.126213	0.260088	0.426918	0.0904877	1
2.05	0.0951642	0.126213	0.260088	0.427776	0.0907592	1
2.06	0.0940359	0.126213	0.260088	0.428633	0.0910304	1
2.07	0.0929078	0.126213	0.260088	0.42949	0.0913014	1
2.08	0.0917801	0.126213	0.260088	0.430347	0.091572	1
2.09	0.0906528	0.126213	0.260088	0.431204	0.0918425	1
2.1	0.0895257	0.126213	0.260088	0.432061	0.0921127	1
2.11	0.088399	0.126213	0.260088	0.432917	0.0923826	1
2.12	0.0872727	0.126213	0.260088	0.433774	0.0926523	1
2.13	0.0861467	0.126213	0.260088	0.434631	0.0929217	1
2.14	0.085021	0.126213	0.260088	0.435487	0.0931909	1
2.15	0.0838957	0.126213	0.260088	0.436344	0.0934598	1
2.16	0.0827707	0.126213	0.260088	0.4372	0.0937285	1
2.17	0.081646	0.126213	0.260088	0.438056	0.0939969	1
2.18	0.0805217	0.126213	0.260088	0.438912	0.0942651	1
2.19	0.0793977	0.126213	0.260088	0.439768	0.094533	1
2.2	0.078274	0.126213	0.260088	0.440624	0.0948007	1
2.21	0.0771507	0.126213	0.260088	0.44148	0.0950681	1
2.22	0.0760277	0.126213	0.260088	0.442336	0.0953353	1
2.23	0.0749051	0.126213	0.260088	0.443192	0.0956022	1
2.24	0.0737828	0.126213	0.260088	0.444047	0.0958689	1
2.25	0.0726608	0.126213	0.260088	0.444903	0.0961353	1
2.26	0.0715392	0.126213	0.260088	0.445758	0.0964015	1
2.27	0.0704179	0.126213	0.260088	0.446614	0.0966674	1
2.28	0.069297	0.126213	0.260088	0.447469	0.096933	1
2.29	0.0681763	0.126213	0.260088	0.448324	0.0971984	1
2.3	0.0670561	0.126213	0.260088	0.449179	0.0974636	1
2.31	0.0659361	0.126213	0.260088	0.450035	0.0977285	1
2.32	0.0648165	0.126213	0.260088	0.450889	0.0979932	1
2.33	0.0636972	0.126213	0.260088	0.451744	0.0982576	1
2.34	0.0625783	0.126213	0.260088	0.452599	0.0985217	1
2.35	0.0614597	0.126213	0.260088	0.453454	0.0987856	1
2.36	0.0603414	0.126213	0.260088	0.454308	0.0990493	1
2.37	0.0592235	0.126213	0.260088	0.455163	0.0993127	1
2.38	0.0581059	0.126213	0.260088	0.456017	0.0995759	1
2.39	0.0569886	0.126213	0.260088	0.456872	0.0998388	1
2.4	0.0558717	0.126213	0.260088	0.457726	0.100101	1
2.41	0.0547551	0.126213	0.260088	0.45858	0.100364	1
2.42	0.0536388	0.126213	0.260088	0.459434	0.100626	1
2.43	0.0525229	0.126213	0.260088	0.460288	0.100888	1
2.44	0.0514073	0.126213	0.260088	0.461142	0.10115	1
2.45	0.050292	0.126213	0.260088	0.461996	0.101411	1
2.46	0.0491771	0.126213	0.260088	0.46285	0.101672	1
2.47	0.0480625	0.126213	0.260088	0.463704	0.101933	1
2.48	0.0469483	0.126213	0.260088	0.464557	0.102194	1
2.49	0.0458344	0.126213	0.260088	0.465411	0.102454	1
2.5	0.0447208	0.126213	0.260088	0.466264	0.102714	1
2.51	0.0436075	0.126213	0.260088	0.467117	0.102974	1
2.52	0.0424946	0.126213	0.260088	0.467971	0.103234	1
2.53	0.041382	0.126213	0.260088	0.468824	0.103493	1
2.54	0.0402698	0.126213	0.260088	0.469677	0.103752	1
2.55	0.0391579	0.126213	0.260088	0.47053	0.104011	1
2.56	0.0380463	0.126213	0.260088	0.471383	0.10427	1
2.57	0.0369351	0.126213	0.260088	0.472236	0.104529	1
2.58	0.0358241	0.126213	0.260088	0.473088	0.104787	1
2.59	0.0347136	0.126213	0.260088	0.473941	0.105045	1
2.6	0.0336033	0.126213	0.260088	0.474794	0.105302	1
2.61	0.0324934	0.126213	0.260088	0.475646	0.10556	1
2.62	0.0313838	0.126213	0.260088	0.476498	0.105817	1
2.63	0.0302746	0.126213	0.260088	0.477351	0.106074	1
2.64	0.0291657	0.126213	0.260088	0.478203	0.106331	1
2.65	0.0280571	0.126213	0.260088	0.479055	0.106587	1
2.66	0.0269488	0.126213	0.260088	0.479907	0.106843	1
2.67	0.0258409	0.126213	0.260088	0.480759	0.107099	1
2.68	0.0247333	0.126213	0.260088	0.481611	0.107355	1
2.69	0.0236261	0.126213	0.260088	0.482463	0.10761	1
2.7	0.0225191	0.126213	0.260088	0.483314	0.107866	1
2.71	0.0214125	0.126213	0.260088	0.484166	0.108121	1
2.72	0.0203063	0.126213	0.260088	0.485018	0.108375	1
2.73	0.0192004	0.126213	0.260088	0.485869	0.10863	1
2.74	0.0180948	0.126213	0.260088	0.48672	0.108884	1
2.75	0.0169895	0.126213	0.260088	0.487572	0.109138	1
2.76	0.0158846	0.126213	0.260088	0.488423	0.109392	1
2.77	0.01478	0.126213	0.260088	0.489274	0.109645	1
2.78	0.0136757	0.126213	0.260088	0.490125	0.109898	1
2.79	0.0125718	0.126213	0.260088	0.490976	0.110151	1
2.8	0.0114682	0.126213	0.260088	0.491827	0.110404	1
2.81	0.0103649	0.126213	0.260088	0.492678	0.110657	1
2.82	0.00926194	0.126213	0.260088	0.493528	0.110909	1
2.83	0.00815933	0.126213	0.260088	0.494379	0.111161	1
2.84	0.00705705	0.126213	0.260088	0.495229	0.111413	1
2.85	0.0059551	0.126213	0.260088	0.49608	0.111664	1
2.86	0.00485348	0.126213	0.260088	0.49693	0.111915	1
2.87	0.00375218	0.126213	0.260088	0.497781	0.112166	1
2.88	0.00265122	0.126213	0.260088	0.498631	0.112417	1
2.89	0.00155059	0.126213	0.260088	0.499481	0.112668	1
2.9	0.000450294	0.126213	0.260088	0.500331	0.112918	1
2.91	-0.000649676	0.126213	0.260088	0.501181	0.113168	1
2.92	-0.00174932	0.126213	0.260088	0.502031	0.113418	1
2.93	-0.00284863	0.126213	0.260088	0.50288	0.113667	1
2.94	-0.00394761	0.126213	0.260088	0.50373	0.113917	1
2.95	-0.00504626	0.126213	0.260088	0.50458	0.114166	1
2.96	-0.00614458	0.126213	0.260088	0.505429	0.114415	1
2.97	-0.00724257	0.126213	0.260088	0.506278	0.114663	1
2.98	-0.00834023	0.126213	0.260088	0.507128	0.114912	1
2.99	-0.00943757	0.126213	0.260088	0.507977	0.11516	1
3	-0.0105346	0.126213	0.260088	0.508826	0.115407	1
3.01	-0.0116312	0.126213	0.260088	0.509675	0.115655	1
3.02	-0.0127276	0.126213	0.260088	0.510524	0.115902	1
3.03	-0.0138236	0.126213	0.260088	0.511373	0.11615	1
3.04	-0.0149193	0.126213	0.260088	0.512222	0.116396	1
3.05	-0.0160147	0.126213	0.260088	0.513071	0.116643	1
3.06	-0.0171097	0.126213	0.260088	0.513919	0.116889	1
3.07	-0.0182044	0.126213	0.260088	0.514768	0.117136	1
3.08	-0.0192988	0.126213	0.260088	0.515616	0.117381	1
3.09	-0.0203928	0.126213	0.260088	0.516465	0.117627	1
3.1	-0.0214865	0.126213	0.260088	0.517313	0.117873	1
3.11	-0.0225799	0.126213	0.260088	0.518161	0.118118	1
3.12	-0.023673	0.126213	0.260088	0.51901	0.118363	1
3.13	-0.0247657	0.126213	0.260088	0.519858	0.118607	1
3.14	-0.0258581	0.126213	0.260088	0.520706	0.118852	1
3.15	-0.0269502	0.126213	0.260088	0.521553	0.119096	1
3.16	-0.028042	0.126213	0.260088	0.522401	0.11934	1
3.17	-0.0291334	0.126213	0.260088	0.523249	0.119584	1
3.18	-0.0302245	0.126213	0.260088	0.524097	0.119827	1
3.19	-0.0313152	0.126213	0.260088	0.524944	0.12007	1
3.2	-0.0324057	0.126213	0.260088	0.525792	0.120313	1
3.21	-0.0334958	0.126213	0.260088	0.526639	0.120556	1
3.22	-0.0345856	0.126213	0.260088	0.527486	0.120798	1
3.23	-0.035675	0.126213	0.260088	0.528333	0.121041	1
3.24	-0.0367642	0.126213	0.260088	0.529181	0.121283	1
3.25	-0.037853	0.126213	0.260088	0.530028	0.121524	1
3.26	-0.0389415	0.126213	0.260088	0.530875	0.121766	1
3.27	-0.0400296	0.126213	0.260088	0.531721	0.122007	1
3.28	-0.0411175	0.126213	0.260088	0.532568	0.122248	1
3.29	-0.042205	0.126213	0.260088	0.533415	0.122489	1
3.3	-0.0432921	0.126213	0.260088	0.534262	0.12273	1
3.31	-0.044379	0.126213	0.260088	0.535108	0.12297	1
3.32	-0.0454655	0.126213	0.260088	0.535955	0.12321	1
3.33	-0.0465517	0.126213	0.260088	0.536801	0.12345	1
3.34	-0.0476376	0.126213	0.260088	0.537647	0.12369	1
3.35	-0.0487231	0.126213	0.260088	0.538493	0.123929	1
3.36	-0.0498083	0.126213	0.260088	0.53934	0.124168	1
3.37	-0.0508932	0.126213	0.260088	0.540186	0.124407	1
3.38	-0.0519778	0.126213	0.260088	0.541031	0.124645	1
3.39	-0.053062	0.126213	0.260088	0.541877	0.124884	1
3.4	-0.054146	0.126213	0.260088	0.542723	0.125122	1
3.41	-0.0552296	0.126213	0.260088	0.543569	0.12536	1
3.42	-0.0563128	0.126213	0.260088	0.544414	0.125598	1
3.43	-0.0573958	0.126213	0.260088	0.54526	0.125835	1
3.44	-0.0584784	0.126213	0.260088	0.546105	0.126072	1
3.45	-0.0595607	0.126213	0.260088	0.546951	0.126309	1
3.46	-0.0606427	0.126213	0.260088	0.547796	0.126546	1
3.47	-0.0617243	0.126213	0.260088	0.548641	0.126782	1
3.48	-0.0628056	0.126213	0.260088	0.549486	0.127019	1
3.49	-0.0638866	0.126213	0.260088	0.550331	0.127255	1
3.5	-0.0649673	0.126213	0.260088	0.551176	0.12749	1
3.51	-0.0660476	0.126213	0.260088	0.552021	0.127726	1
3.52	-0.0671277	0.126213	0.260088	0.552866	0.127961	1
3.53	-0.0682074	0.126213	0.260088	0.55371	0.128196	1
3.54	-0.0692867	0.126213	0.260088	0.554555	0.128431	1
3.55	-0.0703658	0.126213	0.260088	0.555399	0.128665	1
3.56	-0.0714445	0.126213	0.260088	0.556244	0.1289	1
3.57	-0.0725229	0.126213	0.260088	0.557088	0.129134	1
3.58	-0.073601	0.126213	0.260088	0.557932	0.129368	1
3.59	-0.0746788	0.126213	0.260088	0.558777	0.129601	1
3.6	-0.0757562	0.126213	0.260088	0.559621	0.129835	1
3.61	-0.0768333	0.126213	0.260088	0.560465	0.130068	1
3.62	-0.0779101	0.126213	0.260088	0.561309	0.130301	1
3.63	-0.0789866	0.126213	0.260088	0.562152	0.130533	1
3.64	-0.0800627	0.126213	0.260088	0.562996	0.130766	1
3.65	-0.0811385	0.126213	0.260088	0.56384	0.130998	1
3.66	-0.082214	0.126213	0.260088	0.564683	0.13123	1
3.67	-0.0832892	0.126213	0.260088	0.565527	0.131461	1
3.68	-0.084364	0.126213	0.260088	0.56637	0.131693	1
3.69	-0.0854386	0.126213	0.260088	0.567214	0.131924	1
3.7	-0.0865128	0.126213	0.260088	0.568057	0.132155	1
3.71	-0.0875867	0.126213	0.260088	0.5689	0.132386	1
3.72	-0.0886602	0.126213	0.260088	0.569743	0.132616	1
3.73	-0.0897335	0.126213	0.260088	0.570586	0.132847	1
3.74	-0.0908064	0.126213	0.260088	0.571429	0.133077	1
3.75	-0.091879	0.126213	0.260088	0.572272	0.133306	1
3.76	-0.0929513	0.126213	0.260088	0.573115	0.133536	1
3.77	-0.0940232	0.126213	0.260088	0.573957	0.133765	1
3.78	-0.0950948	0.126213	0.260088	0.5748	0.133994	1
3.79	-0.0961662	0.126213	0.260088	0.575642	0.134223	1
3.8	-0.0972371	0.126213	0.260088	0.576485	0.134452	1
3.81	-0.0983078	0.126213	0.260088	0.577327	0.13468	1
3.82	-0.0993782	0.126213	0.260088	0.578169	0.134908	1
3.83	-0.100448	0.126213	0.260088	0.579011	0.135136	1
3.84	-0.101518	0.126213	0.260088	0.579853	0.135364	1
3.85	-0.102587	0.126213	0.260088	0.580695	0.135591	1
3.86	-0.103656	0.126213	0.260088	0.581537	0.135818	1
3.87	-0.104725	0.126213	0.260088	0.582379	0.136045	1
3.88	-0.105794	0.126213	0.260088	0.583221	0.136272	1
3.89	-0.106862	0.126213	0.260088	0.584062	0.136498	1
3.9	-0.107929	0.126213	0.260088	0.584904	0.136725	1
3.91	-0.108997	0.126213	0.260088	0.585745	0.136951	1
3.92	-0.110064	0.126213	0.260088	0.586587	0.137176	1
3.93	-0.111131	0.126213	0.260088	0.587428	0.137402	1
3.94	-0.112197	0.126213	0.260088	0.588269	0.137627	1
3.95	-0.113263	0.126213	0.260088	0.58911	0.137852	1
3.96	-0.114329	0.126213	0.260088	0.589951	0.138077	1
3.97	-0.115395	0.126213	0.260088	0.590792	0.138302	1
3.98	-0.11646	0.126213	0.260088	0.591633	0.138526	1
3.99	-0.117525	0.126213	0.260088	0.592474	0.13875	1
4	-0.11859	0.126213	0.260088	0.593315	0.138974	1
4.01	-0.119654	0.126213	0.260088	0.594155	0.139198	1
4.02	-0.120718	0.126213	0.260088	0.594996	0.139421	1
4.03	-0.121781	0.126213	0.260088	0.595836	0.139644	1
4.04	-0.122845	0.126213	0.260088	0.596677	0.139867	1
4.05	-0.123908	0.126213	0.260088	0.597517	0.14009	1
4.06	-0.12497	0.126213	0.260088	0.598357	0.140312	1
4.07	-0.126033	0.126213	0.260088	0.599197	0.140534	1
4.08	-0.127095	0.126213	0.260088	0.600037	0.140756	1
4.09	-0.128156	0.126213	0.260088	0.600877	0.140978	1
4.1	-0.129218	0.126213	0.260088	0.601717	0.1412	1
4.11	-0.130279	0.126213	0.260088	0.602557	0.141421	1
4.12	-0.13134	0.126213	0.260088	0.603397	0.141642	1
4.13	-0.1324	0.126213	0.260088	0.604236	0.141863	1
4.14	-0.13346	0.126213	0.260088	0.605076	0.142083	1
4.15	-0.13452	0.126213	0.260088	0.605915	0.142304	1
4.16	-0.13558	0.126213	0.260088	0.606755	0.142524	1
4.17	-0.136639	0.126213	0.260088	0.607594	0.142744	1
4.18	-0.137698	0.126213	0.260088	0.608433	0.142963	1
4.19	-0.138756	0.126213	0.260088	0.609272	0.143183	1
4.2	-0.139814	0.126213	0.260088	0.610111	0.143402	1
4.21	-0.140872	0.126213	0.260088	0.61095	0.143621	1
4.22	-0.14193	0.126213	0.260088	0.611789	0.14384	1
4.23	-0.142987	0.126213	0.260088	0.612628	0.144058	1
4.24	-0.144044	0.126213	0.260088	0.613467	0.144276	1
4.25	-0.145101	0.126213	0.260088	0.614305	0.144495	1
4.26	-0.146157	0.126213	0.260088	0.615144	0.144712	1
4.27	-0.147213	0.126213	0.260088	0.615982	0.14493	1
4.28	-0.148269	0.126213	0.260088	0.616821	0.145147	1
4.29	-0.149324	0.126213	0.260088	0.617659	0.145364	1
4.3	-0.150379	0.126213	0.260088	0.618497	0.145581	1
4.31	-0.151434	0.126213	0.260088	0.619335	0.145798	1
4.32	-0.152488	0.126213	0.260088	0.620173	0.146014	1
4.33	-0.153542	0.126213	0.260088	0.621011	0.14623	1
4.34	-0.154596	0.126213	0.260088	0.621849	0.146446	1
4.35	-0.15565	0.126213	0.260088	0.622687	0.146662	1
4.36	-0.156703	0.126213	0.260088	0.623524	0.146877	1
4.37	-0.157755	0.126213	0.260088	0.624362	0.147093	1
4.38	-0.158808	0.126213	0.260088	0.6252	0.147308	1
4.39	-0.15986	0.126213	0.260088	0.626037	0.147522	1
4.4	-0.160912	0.126213	0.260088	0.626874	0.147737	1
4.41	-0.161964	0.126213	0.260088	0.627712	0.147951	1
4.42	-0.163015	0.126213	0.260088	0.628549	0.148165	1
4.43	-0.164066	0.126213	0.260088	0.629386	0.148379	1
4.44	-0.165116	0.126213	0.260088	0.630223	0.148593	1
4.45	-0.166167	0.126213	0.260088	0.63106	0.148806	1
4.46	-0.167217	0.126213	0.260088	0.631897	0.149019	1
4.47	-0.168266	0.126213	0.260088	0.632734	0.149232	1
4.48	-0.169316	0.126213	0.260088	0.63357	0.149445	1
4.49	-0.170365	0.126213	0.260088	0.634407	0.149657	1
4.5	-0.171414	0.126213	0.260088	0.635243	0.149869	1
4.51	-0.172462	0.126213	0.260088	0.63608	0.150081	1
4.52	-0.17351	0.126213	0.260088	0.636916	0.150293	1
4.53	-0.174558	0.126213	0.260088	0.637752	0.150505	1
4.54	-0.175605	0.126213	0.260088	0.638589	0.150716	1
4.55	-0.176653	0.126213	0.260088	0.639425	0.150927	1
4.56	-0.177699	0.126213	0.260088	0.640261	0.151138	1
4.57	-0.178746	0.126213	0.260088	0.641097	0.151348	1
4.58	-0.179792	0.126213	0.260088	0.641932	0.151559	1
4.59	-0.180838	0.126213	0.260088	0.642768	0.151769	1
4.6	-0.181884	0.126213	0.260088	0.643604	0.151979	1
4.61	-0.182929	0.126213	0.260088	0.64444	0.152189	1
4.62	-0.183974	0.126213	0.260088	0.645275	0.152398	1
4.63	-0.185019	0.126213	0.260088	0.64611	0.152607	1
4.64	-0.186063	0.126213	0.260088	0.646946	0.152816	1
4.65	-0.187107	0.126213	0.260088	0.647781	0.153025	1
4.66	-0.188151	0.126213	0.260088	0.648616	0.153234	1
4.67	-0.189194	0.126213	0.260088	0.649451	0.153442	1
4.68	-0.190237	0.126213	0.260088	0.650286	0.15365	1
4.69	-0.19128	0.126213	0.260088	0.651121	0.153858	1
4.7	-0.192322	0.126213	0.260088	0.651956	0.154065	1
4.71	-0.193364	0.126213	0.260088	0.652791	0.154273	1
4.72	-0.194406	0.126213	0.260088	0.653626	0.15448	1
4.73	-0.195448	0.126213	0.260088	0.65446	0.154687	1
4.74	-0.196489	0.126213	0.260088	0.655295	0.154893	1
4.75	-0.19753	0.126213	0.260088	0.656129	0.1551	1
4.76	-0.198571	0.126213	0.260088	0.656963	0.155306	1
4.77	-0.199611	0.126213	0.260088	0.657798	0.155512	1
4.78	-0.200651	0.126213	0.260088	0.658632	0.155718	1
4.79	-0.20169	0.126213	0.260088	0.659466	0.155924	1
4.8	-0.20273	0.126213	0.260088	0.6603	0.156129	1
4.81	-0.203769	0.126213	0.260088	0.661134	0.156334	1
4.82	-0.204807	0.126213	0.260088	0.661968	0.156539	1
4.83	-0.205846	0.126213	0.260088	0.662802	0.156743	1
4.84	-0.206884	0.126213	0.260088	0.663635	0.156948	1
4.85	-0.207922	0.126213	0.260088	0.664469	0.157152	1
4.86	-0.208959	0.126213	0.260088	0.665302	0.157356	1
4.87	-0.209996	0.126213	0.260088	0.666136	0.15756	1
4.88	-0.211033	0.126213	0.260088	0.666969	0.157763	1
4.89	-0.21207	0.126213	0.260088	0.667802	0.157967	1
4.9	-0.213106	0.126213	0.260088	0.668636	0.15817	1
4.91	-0.214142	0.126213	0.260088	0.669469	0.158372	1
4.92	-0.215177	0.126213	0.260088	0.670302	0.158575	1
4.93	-0.216213	0.126213	0.260088	0.671135	0.158777	1
4.94	-0.217248	0.126213	0.260088	0.671967	0.158979	1
4.95	-0.218282	0.126213	0.260088	0.6728	0.159181	1
4.96	-0.219317	0.126213	0.260088	0.673633	0.159383	1
4.97	-0.220351	0.126213	0.260088	0.674465	0.159585	1
4.98	-0.221385	0.126213	0.260088	0.675298	0.159786	1
4.99	-0.222418	0.126213	0.260088	0.67613	0.159987	1
5	-0.223451	0.126213	0.260088	0.676963	0.160188	1
5.01	-0.224484	0.126213	0.260088	0.677795	0.160388	1
5.02	-0.225516	0.126213	0.260088	0.678627	0.160588	1
5.03	-0.226549	0.126213	0.260088	0.679459	0.160789	1
5.04	-0.227581	0.126213	0.260088	0.680291	0.160988	1
5.05	-0.228612	0.126213	0.260088	0.681123	0.161188	1
5.06	-0.229643	0.126213	0.260088	0.681955	0.161387	1
5.07	-0.230674	0.126213	0.260088	0.682787	0.161587	1
5.08	-0.231705	0.126213	0.260088	0.683619	0.161786	1
5.09	-0.232735	0.126213	0.260088	0.68445	0.161984	1
5.1	-0.233765	0.126213	0.260088	0.685282	0.162183	1
5.11	-0.234795	0.126213	0.260088	0.686113	0.162381	1
5.12	-0.235824	0.126213	0.260088	0.686944	0.162579	1
5.13	-0.236854	0.126213	0.260088	0.687776	0.162777	1
5.14	-0.237882	0.126213	0.260088	0.688607	0.162975	1
5.15	-0.238911	0.126213	0.260088	0.689438	0.163172	1
5.16	-0.239939	0.126213	0.260088	0.690269	0.163369	1
5.17	-0.240967	0.126213	0.260088	0.6911	0.163566	1
5.18	-0.241994	0.126213	0.260088	0.691931	0.163763	1
5.19	-0.243022	0.126213	0.260088	0.692761	0.163959	1
5.2	-0.244049	0.126213	0.260088	0.693592	0.164156	1
5.21	-0.245075	0.126213	0.260088	0.694423	0.164352	1
5.22	-0.246102	0.126213	0.260088	0.695253	0.164547	1
5.23	-0.247128	0.126213	0.260088	0.696084	0.164743	1
5.24	-0.248153	0.126213	0.260088	0.696914	0.164938	1
5.25	-0.249179	0.126213	0.260088	0.697744	0.165133	1
5.26	-0.250204	0.126213	0.260088	0.698575	0.165328	1
5.27	-0.251229	0.126213	0.260088	0.699405	0.165523	1
5.28	-0.252253	0.126213	0.260088	0.700235	0.165718	1
5.29	-0.253277	0.126213	0.260088	0.701065	0.165912	1
5.3	-0.254301	0.126213	0.260088	0.701894	0.166106	1
5.31	-0.255325	0.126213	0.260088	0.702724	0.1663	1
5.32	-0.256348	0.126213	0.260088	0.703554	0.166493	1
5.33	-0.257371	0.126213	0.260088	0.704383	0.166686	1
5.34	-0.258393	0.126213	0.260088	0.705213	0.16688	1
5.35	-0.259416	0.126213	0.260088	0.706042	0.167072	1
5.36	-0.260438	0.126213	0.260088	0.706872	0.167265	1
5.37	-0.261459	0.126213	0.260088	0.707701	0.167458	1
5.38	-0.262481	0.126213	0.260088	0.70853	0.16765	1
5.39	-0.263502	0.126213	0.260088	0.709359	0.167842	1
5.4	-0.264523	0.126213	0.260088	0.710188	0.168034	1
5.41	-0.265543	0.126213	0.260088	0.711017	0.168225	1
5.42	-0.266563	0.126213	0.260088	0.711846	0.168416	1
5.43	-0.267583	0.126213	0.260088	0.712675	0.168608	1
5.44	-0.268603	0.126213	0.260088	0.713504	0.168798	1
5.45	-0.269622	0.126213	0.260088	0.714332	0.168989	1
5.46	-0.270641	0.126213	0.260088	0.715161	0.16918	1
5.47	-0.27166	0.126213	0.260088	0.715989	0.16937	1
5.48	-0.272678	0.126213	0.260088	0.716818	0.16956	1
5.49	-0.273696	0.126213	0.260088	0.717646	0.169749	1
5.5	-0.274714	0.126213	0.260088	0.718474	0.169939	1
5.51	-0.275731	0.126213	0.260088	0.719302	0.170128	1
5.52	-0.276748	0.126213	0.260088	0.72013	0.170317	1
5.53	-0.277765	0.126213	0.260088	0.720958	0.170506	1
5.54	-0.278782	0.126213	0.260088	0.721786	0.170695	1
5.55	-0.279798	0.126213	0.260088	0.722614	0.170883	1
5.56	-0.280814	0.126213	0.260088	0.723441	0.171072	1
5.57	-0.28183	0.126213	0.260088	0.724269	0.17126	1
5.58	-0.282845	0.126213	0.260088	0.725097	0.171447	1
5.59	-0.28386	0.126213	0.260088	0.725924	0.171635	1
5.6	-0.284875	0.126213	0.260088	0.726751	0.171822	1
5.61	-0.285889	0.126213	0.260088	0.727579	0.172009	1
5.62	-0.286903	0.126213	0.260088	0.728406	0.172196	1
5.63	-0.287917	0.126213	0.260088	0.729233	0.172383	1
5.64	-0.28893	0.126213	0.260088	0.73006	0.172569	1
5.65	-0.289943	0.126213	0.260088	0.730887	0.172756	1
5.66	-0.290956	0.126213	0.260088	0.731714	0.172942	1
5.67	-0.291969	0.126213	0.260088	0.732541	0.173127	1
5.68	-0.292981	0.126213	0.260088	0.733367	0.173313	1
5.69	-0.293993	0.126213	0.260088	0.734194	0.173498	1
5.7	-0.295005	0.126213	0.260088	0.735021	0.173683	1
5.71	-0.296016	0.126213	0.260088	0.735847	0.173868	1
5.72	-0.297027	0.126213	0.260088	0.736673	0.174053	1
5.73	-0.298038	0.126213	0.260088	0.7375	0.174237	1
5.74	-0.299048	0.126213	0.260088	0.738326	0.174422	1
5.75	-0.300058	0.126213	0.260088	0.739152	0.174606	1
5.76	-0.301068	0.126213	0.260088	0.739978	0.174789	1
5.77	-0.302078	0.126213	0.260088	0.740804	0.174973	1
5.78	-0.303087	0.126213	0.260088	0.74163	0.175156	1
5.79	-0.304096	0.126213	0.260088	0.742456	0.175339	1
5.8	-0.305105	0.126213	0.260088	0.743281	0.175522	1
5.81	-0.306113	0.126213	0.260088	0.744107	0.175705	1
5.82	-0.307121	0.126213	0.260088	0.744933	0.175887	1
5.83	-0.308129	0.126213	0.260088	0.745758	0.17607	1
5.84	-0.309136	0.126213	0.260088	0.746583	0.176252	1
5.85	-0.310143	0.126213	0.260088	0.747409	0.176434	1
5.86	-0.31115	0.126213	0.260088	0.748234	0.176615	1
5.87	-0.312156	0.126213	0.260088	0.749059	0.176796	1
5.88	-0.313163	0.126213	0.260088	0.749884	0.176978	1
5.89	-0.314169	0.126213	0.260088	0.750709	0.177159	1
5.9	-0.315174	0.126213	0.260088	0.751534	0.177339	1
5.91	-0.316179	0.126213	0.260088	0.752359	0.17752	1
5.92	-0.317184	0.126213	0.260088	0.753184	0.1777	1
5.93	-0.318189	0.126213	0.260088	0.754008	0.17788	1
5.94	-0.319193	0.126213	0.260088	0.754833	0.17806	1
5.95	-0.320198	0.126213	0.260088	0.755657	0.17824	1
5.96	-0.321201	0.126213	0.260088	0.756482	0.178419	1
5.97	-0.322205	0.126213	0.260088	0.757306	0.178598	1
5.98	-0.323208	0.126213	0.260088	0.75813	0.178777	1
5.99	-0.324211	0.126213	0.260088	0.758954	0.178956	1
6	-0.325214	0.126213	0.260088	0.759778	0.179134	1
6.01	-0.326216	0.126213	0.260088	0.760602	0.179313	1
6.02	-0.327218	0.126213	0.260088	0.761426	0.179491	1
6.03	-0.328219	0.126213	0.260088	0.76225	0.179669	1
6.04	-0.329221	0.126213	0.260088	0.763074	0.179846	1
6.05	-0.330222	0.126213	0.260088	0.763897	0.180024	1
6.06	-0.331223	0.126213	0.260088	0.764721	0.180201	1
6.07	-0.332223	0.126213	0.260088	0.765544	0.180378	1
6.08	-0.333223	0.126213	0.260088	0.766368	0.180555	1
6.09	-0.334223	0.126213	0.260088	0.767191	0.180731	1
6.1	-0.335223	0.126213	0.260088	0.768014	0.180908	1
6.11	-0.336222	0.126213	0.260088	0.768838	0.181084	1
6.12	-0.337221	0.126213	0.260088	0.769661	0.18126	1
6.13	-0.33822	0.126213	0.260088	0.770484	0.181435	1
6.14	-0.339218	0.126213	0.260088	0.771307	0.181611	1
6.15	-0.340216	0.126213	0.260088	0.772129	0.181786	1
6.16	-0.341214	0.126213	0.260088	0.772952	0.181961	1
6.17	-0.342212	0.126213	0.260088	0.773775	0.182136	1
6.18	-0.343209	0.126213	0.260088	0.774597	0.18231	1
6.19	-0.344206	0.126213	0.260088	0.77542	0.182485	1
6.2	-0.345202	0.126213	0.260088	0.776242	0.182659	1
6.21	-0.346199	0.126213	0.260088	0.777065	0.182833	1
6.22	-0.347195	0.126213	0.260088	0.777887	0.183007	1
6.23	-0.34819	0.126213	0.260088	0.778709	0.18318	1
6.24	-0.349186	0.126213	0.260088	0.779531	0.183354	1
6.25	-0.350181	0.126213	0.260088	0.780353	0.183527	1
6.26	-0.351175	0.126213	0.260088	0.781175	0.1837	1
6.27	-0.35217	0.126213	0.260088	0.781997	0.183872	1
6.28	-0.353164	0.126213	0.260088	0.782819	0.184045	1
6.29	-0.354158	0.126213	0.260088	0.78364	0.184217	1
6.3	-0.355152	0.126213	0.260088	0.784462	0.184389	1
6.31	-0.356145	0.126213	0.260088	0.785283	0.184561	1
6.32	-0.357138	0.126213	0.260088	0.786105	0.184732	1
6.33	-0.358131	0.126213	0.260088	0.786926	0.184904	1
6.34	-0.359123	0.126213	0.260088	0.787748	0.185075	1
6.35	-0.360115	0.126213	0.260088	0.788569	0.185246	1
6.36	-0.361107	0.126213	0.260088	0.78939	0.185416	1
6.37	-0.362099	0.126213	0.260088	0.790211	0.185587	1
6.38	-0.36309	0.126213	0.260088	0.791032	0.185757	1
6.39	-0.364081	0.126213	0.260088	0.791853	0.185927	1
6.4	-0.365071	0.126213	0.260088	0.792673	0.186097	1
6.41	-0.366062	0.126213	0.260088	0.793494	0.186267	1
6.42	-0.367052	0.126213	0.260088	0.794315	0.186436	1
6.43	-0.368041	0.126213	0.260088	0.795135	0.186605	1
6.44	-0.369031	0.126213	0.260088	0.795956	0.186774	1
6.45	-0.37002	0.126213	0.260088	0.796776	0.186943	1
6.46	-0.371009	0.126213	0.260088	0.797596	0.187112	1
6.47	-0.371997	0.126213	0.260088	0.798417	0.18728	1
6.48	-0.372986	0.126213	0.260088	0.799237	0.187448	1
6.49	-0.373974	0.126213	0.260088	0.800057	0.187616	1
6.5	-0.374961	0.126213	0.260088	0.800877	0.187784	1
6.51	-0.375949	0.126213	0.260088	0.801696	0.187951	1
6.52	-0.376936	0.126213	0.260088	0.802516	0.188119	1
6.53	-0.377922	0.126213	0.260088	0.803336	0.188286	1
6.54	-0.378909	0.126213	0.260088	0.804156	0.188452	1
6.55	-0.379895	0.126213	0.260088	0.804975	0.188619	1
6.56	-0.380881	0.126213	0.260088	0.805795	0.188786	1
6.57	-0.381867	0.126213	0.260088	0.806614	0.188952	1
6.58	-0.382852	0.126213	0.260088	0.807433	0.189118	1
6.59	-0.383837	0.126213	0.260088	0.808253	0.189284	1
6.6	-0.384822	0.126213	0.260088	0.809072	0.189449	1
6.61	-0.385806	0.126213	0.260088	0.809891	0.189614	1
6.62	-0.38679	0.126213	0.260088	0.81071	0.18978	1
6.63	-0.387774	0.126213	0.260088	0.811529	0.189945	1
6.64	-0.388757	0.126213	0.260088	0.812347	0.190109	1
6.65	-0.389741	0.126213	0.260088	0.813166	0.190274	1
6.66	-0.390724	0.126213	0.260088	0.813985	0.190438	1
6.67	-0.391706	0.126213	0.260088	0.814803	0.190602	1
6.68	-0.392689	0.126213	0.260088	0.815622	0.190766	1
6.69	-0.393671	0.126213	0.260088	0.81644	0.19093	1
6.7	-0.394652	0.126213	0.260088	0.817258	0.191093	1
6.71	-0.395634	0.126213	0.260088	0.818077	0.191256	1
6.72	-0.396615	0.126213	0.260088	0.818895	0.191419	1
6.73	-0.397596	0.126213	0.260088	0.819713	0.191582	1
6.74	-0.398576	0.126213	0.260088	0.820531	0.191745	1
6.75	-0.399557	0.126213	0.260088	0.821349	0.191907	1
6.76	-0.400537	0.126213	0.260088	0.822167	0.192069	1
6.77	-0.401516	0.126213	0.260088	0.822984	0.192231	1
6.78	-0.402496	0.126213	0.260088	0.823802	0.192393	1
6.79	-0.403475	0.126213	0.260088	0.82462	0.192554	1
6.8	-0.404454	0.126213	0.260088	0.825437	0.192716	1
6.81	-0.405432	0.126213	0.260088	0.826255	0.192877	1
6.82	-0.40641	0.126213	0.260088	0.827072	0.193038	1
6.83	-0.407388	0.126213	0.260088	0.827889	0.193198	1
6.84	-0.408366	0.126213	0.260088	0.828706	0.193359	1
6.85	-0.409343	0.126213	0.260088	0.829523	0.193519	1
6.86	-0.41032	0.126213	0.260088	0.83034	0.193679	1
6.87	-0.411297	0.126213	0.260088	0.831157	0.193839	1
6.88	-0.412274	0.126213	0.260088	0.831974	0.193999	1
6.89	-0.41325	0.126213	0.260088	0.832791	0.194158	1
6.9	-0.414226	0.126213	0.260088	0.833608	0.194317	1
6.91	-0.415201	0.126213	0.260088	0.834424	0.194476	1
6.92	-0.416177	0.126213	0.260088	0.835241	0.194635	1
6.93	-0.417152	0.126213	0.260088	0.836057	0.194794	1
6.94	-0.418126	0.126213	0.260088	0.836874	0.194952	1
6.95	-0.419101	0.126213	0.260088	0.83769	0.19511	1
6.96	-0.420075	0.126213	0.260088	0.838506	0.195268	1
6.97	-0.421049	0.126213	0.260088	0.839322	0.195426	1
6.98	-0.422022	0.126213	0.260088	0.840138	0.195583	1
6.99	-0.422995	0.126213	0.260088	0.840954	0.195741	1
7	-0.423968	0.126213	0.260088	0.84177	0.195898	1
7.01	-0.424941	0.126213	0.260088	0.842586	0.196055	1
7.02	-0.425913	0.126213	0.260088	0.843401	0.196211	1
7.03	-0.426886	0.126213	0.260088	0.844217	0.196368	1
7.04	-0.427857	0.126213	0.260088	0.845033	0.196524	1
7.05	-0.428829	0.126213	0.260088	0.845848	0.19668	1
7.06	-0.4298	0.126213	0.260088	0.846663	0.196836	1
7.07	-0.430771	0.126213	0.260088	0.847479	0.196991	1
7.08	-0.431742	0.126213	0.260088	0.848294	0.197147	1
7.09	-0.432712	0.126213	0.260088	0.849109	0.197302	1
7.1	-0.433682	0.126213	0.260088	0.849924	0.197457	1
7.11	-0.434652	0.126213	0.260088	0.850739	0.197612	1
7.12	-0.435621	0.126213	0.260088	0.851554	0.197766	1
7.13	-0.43659	0.126213	0.260088	0.852369	0.197921	1
7.14	-0.437559	0.126213	0.260088	0.853183	0.198075	1
7.15	-0.438528	0.126213	0.260088	0.853998	0.198229	1
7.16	-0.439496	0.126213	0.260088	0.854813	0.198383	1
7.17	-0.440464	0.126213	0.260088	0.855627	0.198536	1
7.18	-0.441432	0.126213	0.260088	0.856442	0.198689	1
7.19	-0.442399	0.126213	0.260088	0.857256	0.198843	1
7.2	-0.443366	0.126213	0.260088	0.85807	0.198995	1
7.21	-0.444333	0.126213	0.260088	0.858884	0.199148	1
7.22	-0.4453	0.126213	0.260088	0.859698	0.199301	1
7.23	-0.446266	0.126213	0.260088	0.860512	0.199453	1
7.24	-0.447232	0.126213	0.260088	0.861326	0.199605	1
7.25	-0.448198	0.126213	0.260088	0.86214	0.199757	1
7.26	-0.449163	0.126213	0.260088	0.862954	0.199908	1
7.27	-0.450128	0.126213	0.260088	0.863767	0.20006	1
7.28	-0.451093	0.126213	0.260088	0.864581	0.200211	1
7.29	-0.452058	0.126213	0.260088	0.865395	0.200362	1
7.3	-0.453022	0.126213	0.260088	0.866208	0.200513	1
7.31	-0.453986	0.126213	0.260088	0.867021	0.200664	1
7.32	-0.454949	0.126213	0.260088	0.867835	0.200814	1
7.33	-0.455913	0.126213	0.260088	0.868648	0.200964	1
7.34	-0.456876	0.126213	0.260088	0.869461	0.201114	1
7.35	-0.457839	0.126213	0.260088	0.870274	0.201264	1
7.36	-0.458801	0.126213	0.260088	0.871087	0.201414	1
7.37	-0.459763	0.126213	0.260088	0.8719	0.201563	1
7.38	-0.460725	0.126213	0.260088	0.872712	0.201712	1
7.39	-0.461687	0.126213	0.260088	0.873525	0.201861	1
7.4	-0.462648	0.126213	0.260088	0.874338	0.20201	1
7.41	-0.463609	0.126213	0.260088	0.87515	0.202158	1
7.42	-0.46457	0.126213	0.260088	0.875963	0.202307	1
7.43	-0.465531	0.126213	0.260088	0.876775	0.202455	1
7.44	-0.466491	0.126213	0.260088	0.877587	0.202603	1
7.45	-0.467451	0.126213	0.260088	0.878399	0.20275	1
7.46	-0.46841	0.126213	0.260088	0.879212	0.202898	1
7.47	-0.46937	0.126213	0.260088	0.880024	0.203045	1
7.48	-0.470329	0.126213	0.260088	0.880836	0.203192	1
7.49	-0.471287	0.126213	0.260088	0.881647	0.203339	1
7.5	-0.472246	0.126213	0.260088	0.882459	0.203486	1
7.51	-0.473204	0.126213	0.260088	0.883271	0.203632	1
7.52	-0.474162	0.126213	0.260088	0.884083	0.203779	1
7.53	-0.47512	0.126213	0.260088	0.884894	0.203925	1
7.54	-0.476077	0.126213	0.260088	0.885706	0.20407	1
7.55	-0.477034	0.126213	0.260088	0.886517	0.204216	1
7.56	-0.477991	0.126213	0.260088	0.887328	0.204361	1
7.57	-0.478947	0.126213	0.260088	0.88814	0.204507	1
7.58	-0.479903	0.126213	0.260088	0.888951	0.204652	1
7.59	-0.480859	0.126213	0.260088	0.889762	0.204797	1
7.6	-0.481815	0.126213	0.260088	0.890573	0.204941	1
7.61	-0.48277	0.126213	0.260088	0.891384	0.205086	1
7.62	-0.483725	0.126213	0.260088	0.892194	0.20523	1
7.63	-0.48468	0.126213	0.260088	0.893005	0.205374	1
7.64	-0.485634	0.126213	0.260088	0.893816	0.205518	1
7.65	-0.486588	0.126213	0.260088	0.894626	0.205661	1
7.66	-0.487542	0.126213	0.260088	0.895437	0.205805	1
7.67	-0.488496	0.126213	0.260088	0.896247	0.205948	1
7.68	-0.489449	0.126213	0.260088	0.897058	0.206091	1
7.69	-0.490402	0.126213	0.260088	0.897868	0.206233	1
7.7	-0.491355	0.126213	0.260088	0.898678	0.206376	1
7.71	-0.492307	0.126213	0.260088	0.899488	0.206518	1
7.72	-0.49326	0.126213	0.260088	0.900298	0.206661	1
7.73	-0.494212	0.126213	0.260088	0.901108	0.206803	1
7.74	-0.495163	0.126213	0.260088	0.901918	0.206944	1
7.75	-0.496114	0.126213	0.260088	0.902728	0.207086	1
7.76	-0.497065	0.126213	0.260088	0.903537	0.207227	1
7.77	-0.498016	0.126213	0.260088	0.904347	0.207368	1
7.78	-0.498967	0.126213	0.260088	0.905157	0.207509	1
7.79	-0.499917	0.126213	0.260088	0.905966	0.20765	1
7.8	-0.500867	0.126213	0.260088	0.906775	0.20779	1
7.81	-0.501816	0.126213	0.260088	0.907585	0.207931	1
7.82	-0.502766	0.126213	0.260088	0.908394	0.208071	1
7.83	-0.503715	0.126213	0.260088	0.909203	0.208211	1
7.84	-0.504663	0.126213	0.260088	0.910012	0.20835	1
7.85	-0.505612	0.126213	0.260088	0.910821	0.20849	1
7.86	-0.50656	0.126213	0.260088	0.91163	0.208629	1
7.87	-0.507508	0.126213	0.260088	0.912439	0.208768	1
7.88	-0.508455	0.126213	0.260088	0.913247	0.208907	1
7.89	-0.509403	0.126213	0.260088	0.914056	0.209046	1
7.9	-0.51035	0.126213	0.260088	0.914865	0.209184	1
7.91	-0.511297	0.126213	0.260088	0.915673	0.209323	1
7.92	-0.512243	0.126213	0.260088	0.916481	0.209461	1
7.93	-0.513189	0.126213	0.260088	0.91729	0.209599	1
7.94	-0.514135	0.126213	0.260088	0.918098	0.209736	1
7.95	-0.515081	0.126213	0.260088	0.918906	0.209874	1
7.96	-0.516026	0.126213	0.260088	0.919714	0.210011	1
7.97	-0.516971	0.126213	0.260088	0.920522	0.210148	1
7.98	-0.517916	0.126213	0.260088	0.92133	0.210285	1
7.99	-0.51886	0.126213	0.260088	0.922138	0.210422	1
8	-0.519805	0.126213	0.260088	0.922946	0.210558	1
8.01	-0.520749	0.126213	0.260088	0.923753	0.210694	1
8.02	-0.521692	0.126213	0.260088	0.924561	0.21083	1
8.03	-0.522636	0.126213	0.260088	0.925368	0.210966	1
8.04	-0.523579	0.126213	0.260088	0.926176	0.211102	1
8.05	-0.524521	0.126213	0.260088	0.926983	0.211237	1
8.06	-0.525464	0.126213	0.260088	0.92779	0.211373	1
8.07	-0.526406	0.126213	0.260088	0.928598	0.211508	1
8.08	-0.527348	0.126213	0.260088	0.929405	0.211642	1
8.09	-0.52829	0.126213	0.260088	0.930212	0.211777	1
8.1	-0.529231	0.126213	0.260088	0.931019	0.211912	1
8.11	-0.530172	0.126213	0.260088	0.931826	0.212046	1
8.12	-0.531113	0.126213	0.260088	0.932632	0.21218	1
8.13	-0.532053	0.126213	0.260088	0.933439	0.212314	1
8.14	-0.532994	0.126213	0.260088	0.934246	0.212447	1
8.15	-0.533934	0.126213	0.260088	0.935052	0.212581	1
8.16	-0.534873	0.126213	0.260088	0.935859	0.212714	1
8.17	-0.535813	0.126213	0.260088	0.936665	0.212847	1
8.18	-0.536752	0.126213	0.260088	0.937471	0.21298	1
8.19	-0.537691	0.126213	0.260088	0.938277	0.213112	1
8.2	-0.538629	0.126213	0.260088	0.939084	0.213245	1
8.21	-0.539568	0.126213	0.260088	0.93989	0.213377	1
8.22	-0.540506	0.126213	0.260088	0.940696	0.213509	1
8.23	-0.541443	0.126213	0.260088	0.941502	0.213641	1
8.24	-0.542381	0.126213	0.260088	0.942307	0.213772	1
8.25	-0.543318	0.126213	0.260088	0.943113	0.213904	1
8.26	-0.544255	0.126213	0.260088	0.943919	0.214035	1
8.27	-0.545191	0.126213	0.260088	0.944724	0.214166	1
8.28	-0.546128	0.126213	0.260088	0.94553	0.214297	1
8.29	-0.547064	0.126213	0.260088	0.946335	0.214428	1
8.3	-0.547999	0.126213	0.260088	0.947141	0.214558	1
8.31	-0.548935	0.126213	0.260088	0.947946	0.214688	1
8.32	-0.54987	0.126213	0.260088	0.948751	0.214818	1
8.33	-0.550805	0.126213	0.260088	0.949556	0.214948	1
8.34	-0.551739	0.126213	0.260088	0.950361	0.215078	1
8.35	-0.552674	0.126213	0.260088	0.951166	0.215207	1
8.36	-0.553608	0.126213	0.260088	0.951971	0.215336	1
8.37	-0.554542	0.126213	0.260088	0.952776	0.215465	1
8.38	-0.555475	0.126213	0.260088	0.95358	0.215594	1
8.39	-0.556408	0.126213	0.260088	0.954385	0.215723	1
8.4	-0.557341	0.126213	0.260088	0.955189	0.215851	1
8.41	-0.558274	0.126213	0.260088	0.955994	0.215979	1
8.42	-0.559206	0.126213	0.260088	0.956798	0.216107	1
8.43	-0.560138	0.126213	0.260088	0.957602	0.216235	1
8.44	-0.56107	0.126213	0.260088	0.958407	0.216363	1
8.45	-0.562002	0.126213	0.260088	0.959211	0.21649	1
8.46	-0.562933	0.126213	0.260088	0.960015	0.216617	1
8.47	-0.563864	0.126213	0.260088	0.960819	0.216744	1
8.48	-0.564795	0.126213	0.260088	0.961623	0.216871	1
8.49	-0.565725	0.126213	0.260088	0.962426	0.216998	1
8.5	-0.566655	0.126213	0.260088	0.96323	0.217124	1
8.51	-0.567585	0.126213	0.260088	0.964034	0.217251	1
8.52	-0.568515	0.126213	0.260088	0.964837	0.217377	1
8.53	-0.569444	0.126213	0.260088	0.965641	0.217502	1
8.54	-0.570373	0.126213	0.260088	0.966444	0.217628	1
8.55	-0.571302	0.126213	0.260088	0.967248	0.217753	1
8.56	-0.57223	0.126213	0.260088	0.968051	0.217879	1
8.57	-0.573158	0.126213	0.260088	0.968854	0.218004	1
8.58	-0.574086	0.126213	0.260088	0.969657	0.218129	1
8.59	-0.575014	0.126213	0.260088	0.97046	0.218253	1
8.6	-0.575941	0.126213	0.260088	0.971263	0.218378	1
8.61	-0.576868	0.126213	0.260088	0.972066	0.218502	1
8.62	-0.577795	0.126213	0.260088	0.972868	0.218626	1
8.63	-0.578722	0.126213	0.260088	0.973671	0.21875	1
8.64	-0.579648	0.126213	0.260088	0.974474	0.218873	1
8.65	-0.580574	0.126213	0.260088	0.975276	0.218997	1
8.66	-0.5815	0.126213	0.260088	0.976079	0.21912	1
8.67	-0.582425	0.126213	0.260088	0.976881	0.219243	1
8.68	-0.58335	0.126213	0.260088	0.977683	0.219366	1
8.69	-0.584275	0.126213	0.260088	0.978486	0.219489	1
8.7	-0.5852	0.126213	0.260088	0.979288	0.219611	1
8.71	-0.586124	0.126213	0.260088	0.98009	0.219733	1
8.72	-0.587048	0.126213	0.260088	0.980892	0.219856	1
8.73	-0.587972	0.126213	0.260088	0.981693	0.219977	1
8.74	-0.588895	0.126213	0.260088	0.982495	0.220099	1
8.75	-0.589818	0.126213	0.260088	0.983297	0.220221	1
8.76	-0.590741	0.126213	0.260088	0.984099	0.220342	1
8.77	-0.591664	0.126213	0.260088	0.9849	0.220463	1
8.78	-0.592586	0.126213	0.260088	0.985702	0.220584	1
8.79	-0.593508	0.126213	0.260088	0.986503	0.220705	1
8.8	-0.59443	0.126213	0.260088	0.987304	0.220825	1
8.81	-0.595352	0.126213	0.260088	0.988106	0.220945	1
8.82	-0.596273	0.126213	0.260088	0.988907	0.221065	1
8.83	-0.597194	0.126213	0.260088	0.989708	0.221185	1
8.84	-0.598115	0.126213	0.260088	0.990509	0.221305	1
8.85	-0.599035	0.126213	0.260088	0.99131	0.221425	1
8.86	-0.599955	0.126213	0.260088	0.99211	0.221544	1
8.87	-0.600875	0.126213	0.260088	0.992911	0.221663	1
8.88	-0.601795	0.126213	0.260088	0.993712	0.221782	1
8.89	-0.602714	0.126213	0.260088	0.994513	0.221901	1
8.9	-0.603633	0.126213	0.260088	0.995313	0.222019	1
8.91	-0.604552	0.126213	0.260088	0.996113	0.222138	1
8.92	-0.60547	0.126213	0.260088	0.996914	0.222256	1
8.93	-0.606389	0.126213	0.260088	0.997714	0.222374	1
8.94	-0.607307	0.126213	0.260088	0.998514	0.222491	1
8.95	-0.608224	0.126213	0.260088	0.999314	0.222609	1
8.96	-0.609142	0.126213	0.260088	1.00011	0.222726	1
8.97	-0.610059	0.126213	0.260088	1.00091	0.222844	1
8.98	-0.610976	0.126213	0.260088	1.00171	0.222961	1
8.99	-0.611892	0.126213	0.260088	1.00251	0.223077	1
9	-0.612808	0.126213	0.260088	1.00331	0.223194	1
9.01	-0.613724	0.126213	0.260088	1.00411	0.22331	1
9.02	-0.61464	0.126213	0.260088	1.00491	0.223426	1
9.03	-0.615556	0.126213	0.260088	1.00571	0.223542	1
9.04	-0.616471	0.126213	0.260088	1.00651	0.223658	1
9.05	-0.617386	0.126213	0.260088	1.00731	0.223774	1
9.06	-0.6183	0.126213	0.260088	1.00811	0.223889	1
9.07	-0.619215	0.126213	0.260088	1.00891	0.224005	1
9.08	-0.620129	0.126213	0.260088	1.00971	0.22412	1
9.09	-0.621043	0.126213	0.260088	1.01051	0.224234	1
9.1	-0.621956	0.126213	0.260088	1.01131	0.224349	1
9.11	-0.62287	0.126213	0.260088	1.01211	0.224463	1
9.12	-0.623783	0.126213	0.260088	1.0129	0.224578	1
9.13	-0.624695	0.126213	0.260088	1.0137	0.224692	1
9.14	-0.625608	0.126213	0.260088	1.0145	0.224806	1
9.15	-0.62652	0.126213	0.260088	1.0153	0.224919	1
9.16	-0.627432	0.126213	0.260088	1.0161	0.225033	1
9.17	-0.628343	0.126213	0.260088	1.0169	0.225146	1
9.18	-0.629255	0.126213	0.260088	1.01769	0.225259	1
9.19	-0.630166	0.126213	0.260088	1.01849	0.225372	1
9.2	-0.631077	0.126213	0.260088	1.01929	0.225485	1
9.21	-0.631987	0.126213	0.260088	1.02009	0.225597	1
9.22	-0.632898	0.126213	0.260088	1.02089	0.22571	1
9.23	-0.633808	0.126213	0.260088	1.02168	0.225822	1
9.24	-0.634717	0.126213	0.260088	1.02248	0.225934	1
9.25	-0.635627	0.126213	0.260088	1.02328	0.226045	1
9.26	-0.636536	0.126213	0.260088	1.02408	0.226157	1
9.27	-0.637445	0.126213	0.260088	1.02488	0.226268	1
9.28	-0.638353	0.126213	0.260088	1.02567	0.226379	1
9.29	-0.639262	0.126213	0.260088	1.02647	0.22649	1
9.3	-0.64017	0.126213	0.260088	1.02727	0.226601	1
9.31	-0.641078	0.126213	0.260088	1.02807	0.226712	1
9.32	-0.641985	0.126213	0.260088	1.02886	0.226822	1
9.33	-0.642892	0.126213	0.260088	1.02966	0.226932	1
9.34	-0.643799	0.126213	0.260088	1.03046	0.227042	1
9.35	-0.644706	0.126213	0.260088	1.03125	0.227152	1
9.36	-0.645613	0.126213	0.260088	1.03205	0.227262	1
9.37	-0.646519	0.126213	0.260088	1.03285	0.227371	1
9.38	-0.647425	0.126213	0.260088	1.03364	0.22748	1
9.39	-0.64833	0.126213	0.260088	1.03444	0.227589	1
9.4	-0.649236	0.126213	0.260088	1.03524	0.227698	1
9.41	-0.650141	0.126213	0.260088	1.03603	0.227807	1
9.42	-0.651046	0.126213	0.260088	1.03683	0.227915	1
9.43	-0.65195	0.126213	0.260088	1.03763	0.228024	1
9.44	-0.652854	0.126213	0.260088	1.03842	0.228132	1
9.45	-0.653758	0.126213	0.260088	1.03922	0.22824	1
9.46	-0.654662	0.126213	0.260088	1.04001	0.228347	1
9.47	-0.655566	0.126213	0.260088	1.04081	0.228455	1
9.48	-0.656469	0.126213	0.260088	1.04161	0.228562	1
9.49	-0.657372	0.126213	0.260088	1.0424	0.228669	1
9.5	-0.658274	0.126213	0.260088	1.0432	0.228776	1
9.51	-0.659177	0.126213	0.260088	1.04399	0.228883	1
9.52	-0.660079	0.126213	0.260088	1.04479	0.22899	1
9.53	-0.660981	0.126213	0.260088	1.04558	0.229096	1
9.54	-0.661882	0.126213	0.260088	1.04638	0.229202	1
9.55	-0.662784	0.126213	0.260088	1.04717	0.229308	1
9.56	-0.663685	0.126213	0.260088	1.04797	0.229414	1
9.57	-0.664585	0.126213	0.260088	1.04877	0.229519	1
9.58	-0.665486	0.126213	0.260088	1.04956	0.229625	1
9.59	-0.666386	0.126213	0.260088	1.05036	0.22973	1
9.6	-0.667286	0.126213	0.260088	1.05115	0.229835	1
9.61	-0.668186	0.126213	0.260088	1.05195	0.22994	1
9.62	-0.669085	0.126213	0.260088	1.05274	0.230045	1
9.63	-0.669984	0.126213	0.260088	1.05353	0.230149	1
9.64	-0.670883	0.126213	0.260088	1.05433	0.230253	1
9.65	-0.671782	0.126213	0.260088	1.05512	0.230357	1
9.66	-0.67268	0.126213	0.260088	1.05592	0.230461	1
9.67	-0.673578	0.126213	0.260088	1.05671	0.230565	1
9.68	-0.674476	0.126213	0.260088	1.05751	0.230668	1
9.69	-0.675374	0.126213	0.260088	1.0583	0.230772	1
9.7	-0.676271	0.126213	0.260088	1.0591	0.230875	1
9.71	-0.677168	0.126213	0.260088	1.05989	0.230978	1
9.72	-0.678064	0.126213	0.260088	1.06068	0.231081	1
9.73	-0.678961	0.126213	0.260088	1.06148	0.231183	1
9.74	-0.679857	0.126213	0.260088	1.06227	0.231285	1
9.75	-0.680753	0.126213	0.260088	1.06306	0.231388	1
9.76	-0.681649	0.126213	0.260088	1.06386	0.23149	1
9.77	-0.682544	0.126213	0.260088	1.06465	0.231591	1
9.78	-0.683439	0.126213	0.260088	1.06545	0.231693	1
9.79	-0.684334	0.126213	0.260088	1.06624	0.231794	1
9.8	-0.685229	0.126213	0.260088	1.06703	0.231896	1
9.81	-0.686123	0.126213	0.260088	1.06783	0.231997	1
9.82	-0.687017	0.126213	0.260088	1.06862	0.232098	1
9.83	-0.687911	0.126213	0.260088	1.06941	0.232198	1
9.84	-0.688804	0.126213	0.260088	1.0702	0.232299	1
9.85	-0.689697	0.126213	0.260088	1.071	0.232399	1
9.86	-0.69059	0.126213	0.260088	1.07179	0.232499	1
9.87	-0.691483	0.126213	0.260088	1.07258	0.232599	1
9.88	-0.692375	0.126213	0.260088	1.07338	0.232699	1
9.89	-0.693268	0.126213	0.260088	1.07417	0.232798	1
9.9	-0.694159	0.126213	0.260088	1.07496	0.232898	1
9.91	-0.695051	0.126213	0.260088	1.07575	0.232997	1
9.92	-0.695942	0.126213	0.260088	1.07655	0.233096	1
9.93	-0.696833	0.126213	0.260088	1.07734	0.233195	1
9.94	-0.697724	0.126213	0.260088	1.07813	0.233293	1
9.95	-0.698615	0.126213	0.260088	1.07892	0.233391	1
9.96	-0.699505	0.126213	0.260088	1.07971	0.23349	1
9.97	-0.700395	0.126213	0.260088	1.08051	0.233588	1
9.98	-0.701285	0.126213	0.260088	1.0813	0.233686	1
9.99	-0.702174	0.126213	0.260088	1.08209	0.233783	1
10	-0.703064	0.126213	0.260088	1.08288	0.233881	1

## Sheet: MC with PTC and deaths reg IV
MAXIMUM CAPACITY MODEL WITH PEDIATRIC TRAUMA CENTER AND DEATHS - REGION IV ONLY
This worksheet demonstrates region IV of the model described in Appendix B of the text without boundary conditions.
Inputs (which can be changed by the user) are bolded in the blue box. Note that k and k cannot be changed manually, but rather are the sum of the previous two cells in their respective rows.
Constants needed for calculations, which are parameterized by the inputs, are labeled in the green box. Output timescales and boundary conditions are labeled in the orange box.
The derivation only is valid when the pediatric center is slower, in terms of reaching its maximum capacity, than the adult center. This is true only when kpdp ≤ kpda; in other words, the user cannot set
cell B25 to be larger than A25, or meaningless results occur.
The chart at lower right displays the pediatric surge, pediatric patients admitted to the adult center, pediatric patients admitted to the PTC, discharged and deceased patients in blue, red, green,
orange, and black curves as a function of time in days, respectively. See text for details.
Note that this spreadsheet only extends out to t = 10 days, and if the rate constants are required to be sufficiently slow such that t99 > 10, the user will have to extend the time in column A and the
calculations in columns B through F out to an appropriate value by autofilling the cells in those columns downward, and changing the data ranges in the chart.
INPUT PARAMETERS							OUTPUTS
Rate Constants (day -1)							Timescales (days)
kpaa	kpap	k	ws	ls			t1a	t1p	t2
0.3	0.6	0.9	0.03	0.93			1.14437	1.18684	4.09093
kpda'	kpdp'	k	wa	la			BOUNDARY CONDITIONS (dimensionless)
0.04	0.05	0.09	0.02	0.82			A	B	C	D
kpda	kpdp		wp	lp			0.344983	0.333779	0.126213	0.260088
0.8	0.75		0.02	0.77			E	F	G	H
			wd	lII			0.240353	0.250231	0.500679	0.259944
			0.01	0.63			J	K	L
			wa'	la'			0.0285064	0.0296886	0.11302
			0.01	0.05
			wp'	m
			0.01	0.11
CONSTANTS (Dimensionless)
a'	r	q	f	G	D	L
0.424348	0.0793651	1.81863	0.0618429	1.47715	-2.19996	-0.638219
t (days)	Ps(t)	Paa(t)	Pap(t)	Pd(t)	PD(t)	SUM
0	0	0.126213	0.260088	0.500679	0.11302	1
0.01	0	0.125183	0.258093	0.503577	0.113148	1
0.02	0	0.12416	0.256113	0.506452	0.113274	1
0.03	0	0.123146	0.254148	0.509304	0.113401	1
0.04	0	0.122141	0.252199	0.512133	0.113527	1
0.05	0	0.121143	0.250265	0.514939	0.113653	1
0.06	0	0.120154	0.248345	0.517722	0.113779	1
0.07	0	0.119173	0.24644	0.520483	0.113904	1
0.08	0	0.118199	0.24455	0.523222	0.114029	1
0.09	0	0.117234	0.242674	0.525938	0.114154	1
0.1	0	0.116277	0.240812	0.528633	0.114278	1
0.11	0	0.115327	0.238965	0.531305	0.114402	1
0.12	0	0.114385	0.237132	0.533956	0.114526	1
0.13	0	0.113451	0.235313	0.536586	0.11465	1
0.14	0	0.112525	0.233508	0.539194	0.114773	1
0.15	0	0.111606	0.231717	0.541781	0.114896	1
0.16	0	0.110694	0.22994	0.544347	0.115019	1
0.17	0	0.10979	0.228176	0.546892	0.115141	1
0.18	0	0.108894	0.226426	0.549417	0.115263	1
0.19	0	0.108005	0.224689	0.551921	0.115385	1
0.2	0	0.107123	0.222966	0.554405	0.115507	1
0.21	0	0.106248	0.221256	0.556869	0.115628	1
0.22	0	0.10538	0.219558	0.559312	0.115749	1
0.23	0	0.104519	0.217874	0.561736	0.11587	1
0.24	0	0.103666	0.216203	0.564141	0.11599	1
0.25	0	0.102819	0.214545	0.566525	0.116111	1
0.26	0	0.10198	0.212899	0.568891	0.116231	1
0.27	0	0.101147	0.211266	0.571237	0.11635	1
0.28	0	0.100321	0.209646	0.573564	0.11647	1
0.29	0	0.0995015	0.208038	0.575872	0.116589	1
0.3	0	0.098689	0.206442	0.578161	0.116708	1
0.31	0	0.097883	0.204858	0.580432	0.116827	1
0.32	0	0.0970837	0.203287	0.582684	0.116945	1
0.33	0	0.0962908	0.201728	0.584918	0.117064	1
0.34	0	0.0955045	0.20018	0.587134	0.117182	1
0.35	0	0.0947245	0.198645	0.589331	0.117299	1
0.36	0	0.093951	0.197121	0.591511	0.117417	1
0.37	0	0.0931837	0.195609	0.593673	0.117534	1
0.38	0	0.0924227	0.194109	0.595818	0.117651	1
0.39	0	0.091668	0.19262	0.597944	0.117768	1
0.4	0	0.0909194	0.191142	0.600054	0.117884	1
0.41	0	0.0901769	0.189676	0.602146	0.118001	1
0.42	0	0.0894405	0.188221	0.604222	0.118117	1
0.43	0	0.08871	0.186778	0.60628	0.118232	1
0.44	0	0.0879856	0.185345	0.608321	0.118348	1
0.45	0	0.0872671	0.183923	0.610346	0.118463	1
0.46	0	0.0865544	0.182512	0.612355	0.118579	1
0.47	0	0.0858476	0.181113	0.614346	0.118694	1
0.48	0	0.0851465	0.179723	0.616322	0.118808	1
0.49	0	0.0844511	0.178345	0.618281	0.118923	1
0.5	0	0.0837615	0.176977	0.620225	0.119037	1
0.51	0	0.0830774	0.175619	0.622152	0.119151	1
0.52	0	0.082399	0.174272	0.624064	0.119265	1
0.53	0	0.0817261	0.172935	0.62596	0.119379	1
0.54	0	0.0810587	0.171609	0.62784	0.119492	1
0.55	0	0.0803967	0.170293	0.629705	0.119605	1
0.56	0	0.0797401	0.168986	0.631555	0.119718	1
0.57	0	0.0790889	0.16769	0.63339	0.119831	1
0.58	0	0.0784431	0.166404	0.635209	0.119944	1
0.59	0	0.0778025	0.165128	0.637014	0.120056	1
0.6	0	0.0771671	0.163861	0.638804	0.120168	1
0.61	0	0.0765369	0.162604	0.640579	0.12028	1
0.62	0	0.0759119	0.161357	0.642339	0.120392	1
0.63	0	0.0752919	0.160119	0.644085	0.120504	1
0.64	0	0.0746771	0.158891	0.645817	0.120615	1
0.65	0	0.0740672	0.157672	0.647534	0.120726	1
0.66	0	0.0734624	0.156463	0.649238	0.120837	1
0.67	0	0.0728624	0.155263	0.650927	0.120948	1
0.68	0	0.0722674	0.154072	0.652602	0.121059	1
0.69	0	0.0716772	0.15289	0.654264	0.121169	1
0.7	0	0.0710919	0.151717	0.655912	0.121279	1
0.71	0	0.0705113	0.150553	0.657546	0.121389	1
0.72	0	0.0699355	0.149399	0.659167	0.121499	1
0.73	0	0.0693644	0.148253	0.660774	0.121609	1
0.74	0	0.0687979	0.147116	0.662368	0.121718	1
0.75	0	0.0682361	0.145987	0.663949	0.121828	1
0.76	0	0.0676788	0.144867	0.665517	0.121937	1
0.77	0	0.0671261	0.143756	0.667072	0.122046	1
0.78	0	0.0665779	0.142653	0.668614	0.122155	1
0.79	0	0.0660342	0.141559	0.670143	0.122263	1
0.8	0	0.065495	0.140473	0.67166	0.122372	1
0.81	0	0.0649601	0.139396	0.673164	0.12248	1
0.82	0	0.0644296	0.138327	0.674656	0.122588	1
0.83	0	0.0639034	0.137266	0.676135	0.122696	1
0.84	0	0.0633816	0.136213	0.677602	0.122804	1
0.85	0	0.062864	0.135168	0.679057	0.122911	1
0.86	0	0.0623506	0.134131	0.680499	0.123019	1
0.87	0	0.0618414	0.133102	0.68193	0.123126	1
0.88	0	0.0613364	0.132081	0.683349	0.123233	1
0.89	0	0.0608355	0.131068	0.684756	0.12334	1
0.9	0	0.0603387	0.130063	0.686151	0.123447	1
0.91	0	0.0598459	0.129065	0.687535	0.123554	1
0.92	0	0.0593572	0.128075	0.688908	0.12366	1
0.93	0	0.0588724	0.127093	0.690268	0.123766	1
0.94	0	0.0583917	0.126118	0.691618	0.123872	1
0.95	0	0.0579148	0.125151	0.692956	0.123978	1
0.96	0	0.0574419	0.124191	0.694283	0.124084	1
0.97	0	0.0569728	0.123238	0.695599	0.12419	1
0.98	0	0.0565075	0.122293	0.696904	0.124295	1
0.99	0	0.056046	0.121355	0.698198	0.124401	1
1	0	0.0555883	0.120424	0.699482	0.124506	1
1.01	0	0.0551344	0.1195	0.700754	0.124611	1
1.02	0	0.0546841	0.118584	0.702016	0.124716	1
1.03	0	0.0542375	0.117674	0.703268	0.124821	1
1.04	0	0.0537946	0.116771	0.704508	0.124925	1
1.05	0	0.0533553	0.115876	0.705739	0.12503	1
1.06	0	0.0529196	0.114987	0.706959	0.125134	1
1.07	0	0.0524874	0.114105	0.708169	0.125239	1
1.08	0	0.0520588	0.11323	0.709369	0.125343	1
1.09	0	0.0516336	0.112361	0.710559	0.125447	1
1.1	0	0.051212	0.111499	0.711738	0.12555	1
1.11	0	0.0507937	0.110644	0.712908	0.125654	1
1.12	0	0.0503789	0.109795	0.714068	0.125757	1
1.13	0	0.0499675	0.108953	0.715218	0.125861	1
1.14	0	0.0495595	0.108117	0.716359	0.125964	1
1.15	0	0.0491547	0.107288	0.71749	0.126067	1
1.16	0	0.0487533	0.106465	0.718611	0.12617	1
1.17	0	0.0483552	0.105649	0.719723	0.126273	1
1.18	0	0.0479603	0.104838	0.720826	0.126376	1
1.19	0	0.0475686	0.104034	0.721919	0.126478	1
1.2	0	0.0471801	0.103236	0.723003	0.126581	1
1.21	0	0.0467948	0.102444	0.724078	0.126683	1
1.22	0	0.0464127	0.101658	0.725144	0.126785	1
1.23	0	0.0460337	0.100879	0.7262	0.126887	1
1.24	0	0.0456577	0.100105	0.727248	0.126989	1
1.25	0	0.0452849	0.099337	0.728287	0.127091	1
1.26	0	0.0449151	0.0985751	0.729317	0.127193	1
1.27	0	0.0445483	0.097819	0.730338	0.127294	1
1.28	0	0.0441845	0.0970686	0.731351	0.127396	1
1.29	0	0.0438236	0.0963241	0.732355	0.127497	1
1.3	0	0.0434657	0.0955852	0.733351	0.127598	1
1.31	0	0.0431108	0.0948521	0.734338	0.127699	1
1.32	0	0.0427587	0.0941245	0.735316	0.1278	1
1.33	0	0.0424095	0.0934025	0.736287	0.127901	1
1.34	0	0.0420632	0.0926861	0.737249	0.128002	1
1.35	0	0.0417197	0.0919751	0.738203	0.128103	1
1.36	0	0.041379	0.0912697	0.739148	0.128203	1
1.37	0	0.0410411	0.0905696	0.740086	0.128303	1
1.38	0	0.0407059	0.0898749	0.741016	0.128404	1
1.39	0	0.0403735	0.0891855	0.741937	0.128504	1
1.4	0	0.0400438	0.0885014	0.742851	0.128604	1
1.41	0	0.0397168	0.0878226	0.743757	0.128704	1
1.42	0	0.0393924	0.0871489	0.744655	0.128804	1
1.43	0	0.0390707	0.0864805	0.745545	0.128903	1
1.44	0	0.0387516	0.0858171	0.746428	0.129003	1
1.45	0	0.0384352	0.0851589	0.747303	0.129103	1
1.46	0	0.0381213	0.0845056	0.748171	0.129202	1
1.47	0	0.03781	0.0838575	0.749031	0.129301	1
1.48	0	0.0375012	0.0832142	0.749884	0.1294	1
1.49	0	0.037195	0.0825759	0.75073	0.129499	1
1.5	0	0.0368912	0.0819425	0.751568	0.129598	1
1.51	0	0.0365899	0.081314	0.752399	0.129697	1
1.52	0	0.0362911	0.0806903	0.753222	0.129796	1
1.53	0	0.0359948	0.0800714	0.754039	0.129895	1
1.54	0	0.0357008	0.0794572	0.754849	0.129993	1
1.55	0	0.0354093	0.0788477	0.755651	0.130092	1
1.56	0	0.0351201	0.0782429	0.756447	0.13019	1
1.57	0	0.0348333	0.0776428	0.757236	0.130288	1
1.58	0	0.0345488	0.0770472	0.758017	0.130387	1
1.59	0	0.0342667	0.0764562	0.758792	0.130485	1
1.6	0	0.0339868	0.0758698	0.759561	0.130583	1
1.61	0	0.0337093	0.0752878	0.760322	0.130681	1
1.62	0	0.033434	0.0747103	0.761077	0.130778	1
1.63	0	0.033161	0.0741373	0.761826	0.130876	1
1.64	0	0.0328901	0.0735686	0.762568	0.130974	1
1.65	0	0.0326216	0.0730043	0.763303	0.131071	1
1.66	0	0.0323551	0.0724443	0.764032	0.131168	1
1.67	0	0.0320909	0.0718886	0.764755	0.131266	1
1.68	0	0.0318289	0.0713372	0.765471	0.131363	1
1.69	0	0.0315689	0.07079	0.766181	0.13146	1
1.7	0	0.0313111	0.0702471	0.766885	0.131557	1
1.71	0	0.0310554	0.0697082	0.767582	0.131654	1
1.72	0	0.0308018	0.0691735	0.768274	0.131751	1
1.73	0	0.0305503	0.0686429	0.768959	0.131848	1
1.74	0	0.0303008	0.0681164	0.769638	0.131945	1
1.75	0	0.0300533	0.0675939	0.770312	0.132041	1
1.76	0	0.0298079	0.0670755	0.770979	0.132138	1
1.77	0	0.0295645	0.066561	0.771641	0.132234	1
1.78	0	0.029323	0.0660504	0.772296	0.13233	1
1.79	0	0.0290836	0.0655438	0.772946	0.132427	1
1.8	0	0.0288461	0.065041	0.77359	0.132523	1
1.81	0	0.0286105	0.0645421	0.774228	0.132619	1
1.82	0	0.0283768	0.0640471	0.774861	0.132715	1
1.83	0	0.0281451	0.0635558	0.775488	0.132811	1
1.84	0	0.0279153	0.0630683	0.77611	0.132907	1
1.85	0	0.0276873	0.0625845	0.776726	0.133003	1
1.86	0	0.0274612	0.0621045	0.777336	0.133098	1
1.87	0	0.0272369	0.0616281	0.777941	0.133194	1
1.88	0	0.0270145	0.0611554	0.778541	0.133289	1
1.89	0	0.0267939	0.0606863	0.779135	0.133385	1
1.9	0	0.0265751	0.0602208	0.779724	0.13348	1
1.91	0	0.026358	0.0597589	0.780308	0.133575	1
1.92	0	0.0261428	0.0593005	0.780886	0.133671	1
1.93	0	0.0259293	0.0588457	0.781459	0.133766	1
1.94	0	0.0257175	0.0583943	0.782027	0.133861	1
1.95	0	0.0255075	0.0579464	0.78259	0.133956	1
1.96	0	0.0252992	0.0575019	0.783148	0.134051	1
1.97	0	0.0250926	0.0570609	0.783701	0.134146	1
1.98	0	0.0248877	0.0566232	0.784249	0.13424	1
1.99	0	0.0246844	0.0561889	0.784792	0.134335	1
2	0	0.0244829	0.0557579	0.78533	0.13443	1
2.01	0	0.0242829	0.0553302	0.785863	0.134524	1
2.02	0	0.0240846	0.0549058	0.786391	0.134619	1
2.03	0	0.0238879	0.0544846	0.786914	0.134713	1
2.04	0	0.0236928	0.0540667	0.787433	0.134807	1
2.05	0	0.0234994	0.053652	0.787947	0.134902	1
2.06	0	0.0233075	0.0532404	0.788456	0.134996	1
2.07	0	0.0231171	0.0528321	0.788961	0.13509	1
2.08	0	0.0229283	0.0524268	0.789461	0.135184	1
2.09	0	0.0227411	0.0520247	0.789956	0.135278	1
2.1	0	0.0225554	0.0516256	0.790447	0.135372	1
2.11	0	0.0223712	0.0512296	0.790933	0.135466	1
2.12	0	0.0221885	0.0508367	0.791415	0.13556	1
2.13	0	0.0220073	0.0504468	0.791893	0.135653	1
2.14	0	0.0218276	0.0500598	0.792366	0.135747	1
2.15	0	0.0216493	0.0496758	0.792834	0.13584	1
2.16	0	0.0214725	0.0492948	0.793299	0.135934	1
2.17	0	0.0212971	0.0489167	0.793759	0.136027	1
2.18	0	0.0211232	0.0485415	0.794214	0.136121	1
2.19	0	0.0209507	0.0481691	0.794666	0.136214	1
2.2	0	0.0207796	0.0477997	0.795113	0.136307	1
2.21	0	0.0206099	0.047433	0.795556	0.136401	1
2.22	0	0.0204416	0.0470692	0.795995	0.136494	1
2.23	0	0.0202747	0.0467081	0.79643	0.136587	1
2.24	0	0.0201091	0.0463499	0.796861	0.13668	1
2.25	0	0.0199449	0.0459943	0.797288	0.136773	1
2.26	0	0.019782	0.0456415	0.797711	0.136866	1
2.27	0	0.0196205	0.0452915	0.79813	0.136959	1
2.28	0	0.0194602	0.0449441	0.798544	0.137051	1
2.29	0	0.0193013	0.0445993	0.798955	0.137144	1
2.3	0	0.0191437	0.0442572	0.799362	0.137237	1
2.31	0	0.0189874	0.0439177	0.799766	0.137329	1
2.32	0	0.0188323	0.0435809	0.800165	0.137422	1
2.33	0	0.0186785	0.0432466	0.800561	0.137514	1
2.34	0	0.018526	0.0429149	0.800953	0.137607	1
2.35	0	0.0183747	0.0425857	0.801341	0.137699	1
2.36	0	0.0182246	0.042259	0.801725	0.137791	1
2.37	0	0.0180758	0.0419349	0.802106	0.137884	1
2.38	0	0.0179282	0.0416132	0.802483	0.137976	1
2.39	0	0.0177818	0.041294	0.802856	0.138068	1
2.4	0	0.0176365	0.0409773	0.803226	0.13816	1
2.41	0	0.0174925	0.040663	0.803593	0.138252	1
2.42	0	0.0173497	0.0403511	0.803955	0.138344	1
2.43	0	0.017208	0.0400416	0.804315	0.138436	1
2.44	0	0.0170675	0.0397344	0.80467	0.138528	1
2.45	0	0.0169281	0.0394297	0.805023	0.138619	1
2.46	0	0.0167898	0.0391272	0.805372	0.138711	1
2.47	0	0.0166527	0.0388271	0.805717	0.138803	1
2.48	0	0.0165167	0.0385293	0.806059	0.138895	1
2.49	0	0.0163818	0.0382337	0.806398	0.138986	1
2.5	0	0.0162481	0.0379405	0.806734	0.139078	1
2.51	0	0.0161154	0.0376495	0.807066	0.139169	1
2.52	0	0.0159838	0.0373607	0.807395	0.139261	1
2.53	0	0.0158532	0.0370741	0.807721	0.139352	1
2.54	0	0.0157238	0.0367897	0.808043	0.139443	1
2.55	0	0.0155954	0.0365075	0.808363	0.139535	1
2.56	0	0.015468	0.0362275	0.808679	0.139626	1
2.57	0	0.0153417	0.0359496	0.808992	0.139717	1
2.58	0	0.0152164	0.0356739	0.809302	0.139808	1
2.59	0	0.0150921	0.0354002	0.809608	0.139899	1
2.6	0	0.0149689	0.0351287	0.809912	0.13999	1
2.61	0	0.0148466	0.0348592	0.810213	0.140081	1
2.62	0	0.0147254	0.0345919	0.810511	0.140172	1
2.63	0	0.0146051	0.0343265	0.810805	0.140263	1
2.64	0	0.0144859	0.0340632	0.811097	0.140354	1
2.65	0	0.0143676	0.0338019	0.811386	0.140445	1
2.66	0	0.0142502	0.0335427	0.811672	0.140535	1
2.67	0	0.0141339	0.0332854	0.811955	0.140626	1
2.68	0	0.0140184	0.0330301	0.812235	0.140717	1
2.69	0	0.013904	0.0327767	0.812512	0.140807	1
2.7	0	0.0137904	0.0325253	0.812786	0.140898	1
2.71	0	0.0136778	0.0322758	0.813058	0.140988	1
2.72	0	0.0135661	0.0320283	0.813327	0.141079	1
2.73	0	0.0134553	0.0317826	0.813593	0.141169	1
2.74	0	0.0133454	0.0315388	0.813856	0.14126	1
2.75	0	0.0132364	0.0312969	0.814117	0.14135	1
2.76	0	0.0131283	0.0310568	0.814374	0.14144	1
2.77	0	0.0130211	0.0308186	0.81463	0.141531	1
2.78	0	0.0129148	0.0305822	0.814882	0.141621	1
2.79	0	0.0128093	0.0303476	0.815132	0.141711	1
2.8	0	0.0127047	0.0301148	0.815379	0.141801	1
2.81	0	0.012601	0.0298839	0.815624	0.141891	1
2.82	0	0.0124981	0.0296546	0.815866	0.141981	1
2.83	0	0.012396	0.0294272	0.816106	0.142071	1
2.84	0	0.0122948	0.0292015	0.816343	0.142161	1
2.85	0	0.0121944	0.0289775	0.816577	0.142251	1
2.86	0	0.0120948	0.0287552	0.816809	0.142341	1
2.87	0	0.011996	0.0285346	0.817039	0.142431	1
2.88	0	0.011898	0.0283158	0.817266	0.142521	1
2.89	0	0.0118009	0.0280986	0.81749	0.14261	1
2.9	0	0.0117045	0.027883	0.817712	0.1427	1
2.91	0	0.0116089	0.0276692	0.817932	0.14279	1
2.92	0	0.0115141	0.0274569	0.81815	0.142879	1
2.93	0	0.0114201	0.0272463	0.818365	0.142969	1
2.94	0	0.0113268	0.0270373	0.818577	0.143059	1
2.95	0	0.0112343	0.0268299	0.818788	0.143148	1
2.96	0	0.0111426	0.0266241	0.818996	0.143238	1
2.97	0	0.0110516	0.0264199	0.819202	0.143327	1
2.98	0	0.0109613	0.0262173	0.819405	0.143416	1
2.99	0	0.0108718	0.0260162	0.819606	0.143506	1
3	0	0.010783	0.0258166	0.819805	0.143595	1
3.01	0	0.010695	0.0256186	0.820002	0.143684	1
3.02	0	0.0106076	0.0254221	0.820197	0.143774	1
3.03	0	0.010521	0.0252271	0.820389	0.143863	1
3.04	0	0.0104351	0.0250336	0.820579	0.143952	1
3.05	0	0.0103499	0.0248416	0.820768	0.144041	1
3.06	0	0.0102653	0.024651	0.820953	0.14413	1
3.07	0	0.0101815	0.0244619	0.821137	0.144219	1
3.08	0	0.0100984	0.0242743	0.821319	0.144308	1
3.09	0	0.0100159	0.0240881	0.821499	0.144397	1
3.1	0	0.0099341	0.0239033	0.821676	0.144486	1
3.11	0	0.00985297	0.02372	0.821852	0.144575	1
3.12	0	0.00977251	0.0235381	0.822025	0.144664	1
3.13	0	0.0096927	0.0233575	0.822197	0.144753	1
3.14	0	0.00961355	0.0231783	0.822366	0.144842	1
3.15	0	0.00953504	0.0230006	0.822534	0.14493	1
3.16	0	0.00945717	0.0228241	0.8227	0.145019	1
3.17	0	0.00937994	0.0226491	0.822863	0.145108	1
3.18	0	0.00930334	0.0224753	0.823025	0.145197	1
3.19	0	0.00922736	0.0223029	0.823185	0.145285	1
3.2	0	0.00915201	0.0221319	0.823342	0.145374	1
3.21	0	0.00907727	0.0219621	0.823498	0.145462	1
3.22	0	0.00900314	0.0217936	0.823652	0.145551	1
3.23	0	0.00892961	0.0216265	0.823804	0.145639	1
3.24	0	0.00885669	0.0214606	0.823955	0.145728	1
3.25	0	0.00878436	0.021296	0.824103	0.145816	1
3.26	0	0.00871263	0.0211326	0.82425	0.145905	1
3.27	0	0.00864147	0.0209705	0.824395	0.145993	1
3.28	0	0.0085709	0.0208097	0.824538	0.146081	1
3.29	0	0.00850091	0.0206501	0.824679	0.14617	1
3.3	0	0.00843149	0.0204917	0.824819	0.146258	1
3.31	0	0.00836263	0.0203345	0.824957	0.146346	1
3.32	0	0.00829434	0.0201785	0.825093	0.146435	1
3.33	0	0.0082266	0.0200237	0.825227	0.146523	1
3.34	0	0.00815942	0.0198701	0.82536	0.146611	1
3.35	0	0.00809279	0.0197177	0.82549	0.146699	1
3.36	0	0.0080267	0.0195665	0.82562	0.146787	1
3.37	0	0.00796115	0.0194164	0.825747	0.146875	1
3.38	0	0.00789613	0.0192675	0.825873	0.146963	1
3.39	0	0.00783165	0.0191197	0.825997	0.147051	1
3.4	0	0.00776769	0.018973	0.82612	0.147139	1
3.41	0	0.00770426	0.0188275	0.826241	0.147227	1
3.42	0	0.00764134	0.0186831	0.826361	0.147315	1
3.43	0	0.00757894	0.0185398	0.826478	0.147403	1
3.44	0	0.00751705	0.0183976	0.826595	0.147491	1
3.45	0	0.00745566	0.0182564	0.826709	0.147579	1
3.46	0	0.00739477	0.0181164	0.826822	0.147666	1
3.47	0	0.00733438	0.0179775	0.826934	0.147754	1
3.48	0	0.00727449	0.0178396	0.827044	0.147842	1
3.49	0	0.00721508	0.0177027	0.827153	0.14793	1
3.5	0	0.00715616	0.0175669	0.82726	0.148017	1
3.51	0	0.00709772	0.0174322	0.827365	0.148105	1
3.52	0	0.00703975	0.0172985	0.827469	0.148193	1
3.53	0	0.00698226	0.0171658	0.827572	0.14828	1
3.54	0	0.00692524	0.0170341	0.827673	0.148368	1
3.55	0	0.00686869	0.0169035	0.827773	0.148455	1
3.56	0	0.0068126	0.0167738	0.827871	0.148543	1
3.57	0	0.00675696	0.0166451	0.827968	0.14863	1
3.58	0	0.00670178	0.0165175	0.828063	0.148718	1
3.59	0	0.00664705	0.0163908	0.828157	0.148805	1
3.6	0	0.00659277	0.016265	0.82825	0.148893	1
3.61	0	0.00653893	0.0161403	0.828341	0.14898	1
3.62	0	0.00648553	0.0160165	0.828431	0.149067	1
3.63	0	0.00643256	0.0158936	0.828519	0.149155	1
3.64	0	0.00638003	0.0157717	0.828606	0.149242	1
3.65	0	0.00632793	0.0156507	0.828692	0.149329	1
3.66	0	0.00627625	0.0155307	0.828777	0.149417	1
3.67	0	0.006225	0.0154116	0.82886	0.149504	1
3.68	0	0.00617416	0.0152934	0.828942	0.149591	1
3.69	0	0.00612374	0.015176	0.829022	0.149678	1
3.7	0	0.00607373	0.0150596	0.829101	0.149765	1
3.71	0	0.00602413	0.0149441	0.829179	0.149852	1
3.72	0	0.00597493	0.0148295	0.829256	0.14994	1
3.73	0	0.00592614	0.0147158	0.829332	0.150027	1
3.74	0	0.00587774	0.0146029	0.829406	0.150114	1
3.75	0	0.00582974	0.0144909	0.829479	0.150201	1
3.76	0	0.00578214	0.0143797	0.82955	0.150288	1
3.77	0	0.00573492	0.0142694	0.829621	0.150375	1
3.78	0	0.00568808	0.01416	0.82969	0.150462	1
3.79	0	0.00564163	0.0140513	0.829758	0.150549	1
3.8	0	0.00559556	0.0139436	0.829825	0.150635	1
3.81	0	0.00554986	0.0138366	0.829891	0.150722	1
3.82	0	0.00550454	0.0137305	0.829956	0.150809	1
3.83	0	0.00545959	0.0136252	0.830019	0.150896	1
3.84	0	0.005415	0.0135207	0.830082	0.150983	1
3.85	0	0.00537078	0.0134169	0.830143	0.15107	1
3.86	0	0.00532692	0.013314	0.830203	0.151156	1
3.87	0	0.00528342	0.0132119	0.830262	0.151243	1
3.88	0	0.00524027	0.0131106	0.830319	0.15133	1
3.89	0	0.00519748	0.01301	0.830376	0.151416	1
3.9	0	0.00515503	0.0129102	0.830432	0.151503	1
3.91	0	0.00511293	0.0128112	0.830486	0.15159	1
3.92	0	0.00507118	0.0127129	0.830539	0.151676	1
3.93	0	0.00502976	0.0126154	0.830592	0.151763	1
3.94	0	0.00498869	0.0125186	0.830643	0.15185	1
3.95	0	0.00494795	0.0124226	0.830693	0.151936	1
3.96	0	0.00490754	0.0123273	0.830742	0.152023	1
3.97	0	0.00486746	0.0122328	0.830791	0.152109	1
3.98	0	0.00482771	0.0121389	0.830838	0.152196	1
3.99	0	0.00478829	0.0120458	0.830884	0.152282	1
4	0	0.00474919	0.0119534	0.830929	0.152369	1
4.01	0	0.0047104	0.0118617	0.830973	0.152455	1
4.02	0	0.00467193	0.0117708	0.831016	0.152541	1
4.03	0	0.00463378	0.0116805	0.831058	0.152628	1
4.04	0	0.00459594	0.0115909	0.831099	0.152714	1
4.05	0	0.00455841	0.011502	0.831139	0.1528	1
4.06	0	0.00452118	0.0114137	0.831178	0.152887	1
4.07	0	0.00448426	0.0113262	0.831216	0.152973	1
4.08	0	0.00444764	0.0112393	0.831254	0.153059	1
4.09	0	0.00441132	0.0111531	0.83129	0.153146	1
4.1	0	0.00437529	0.0110676	0.831325	0.153232	1
4.11	0	0.00433956	0.0109827	0.83136	0.153318	1
4.12	0	0.00430412	0.0108984	0.831393	0.153404	1
4.13	0	0.00426897	0.0108148	0.831426	0.15349	1
4.14	0	0.00423411	0.0107319	0.831457	0.153577	1
4.15	0	0.00419953	0.0106496	0.831488	0.153663	1
4.16	0	0.00416524	0.0105679	0.831518	0.153749	1
4.17	0	0.00413122	0.0104868	0.831547	0.153835	1
4.18	0	0.00409748	0.0104064	0.831575	0.153921	1
4.19	0	0.00406402	0.0103266	0.831602	0.154007	1
4.2	0	0.00403083	0.0102473	0.831629	0.154093	1
4.21	0	0.00399792	0.0101687	0.831654	0.154179	1
4.22	0	0.00396527	0.0100907	0.831679	0.154265	1
4.23	0	0.00393288	0.0100133	0.831703	0.154351	1
4.24	0	0.00390077	0.00993654	0.831726	0.154437	1
4.25	0	0.00386891	0.00986032	0.831748	0.154523	1
4.26	0	0.00383732	0.00978468	0.831769	0.154609	1
4.27	0	0.00380598	0.00970963	0.83179	0.154695	1
4.28	0	0.0037749	0.00963515	0.831809	0.154781	1
4.29	0	0.00374407	0.00956125	0.831828	0.154866	1
4.3	0	0.00371349	0.00948791	0.831846	0.154952	1
4.31	0	0.00368317	0.00941513	0.831864	0.155038	1
4.32	0	0.00365309	0.00934292	0.83188	0.155124	1
4.33	0	0.00362326	0.00927125	0.831896	0.15521	1
4.34	0	0.00359367	0.00920014	0.831911	0.155295	1
4.35	0	0.00356432	0.00912957	0.831925	0.155381	1
4.36	0	0.00353521	0.00905954	0.831938	0.155467	1
4.37	0	0.00350634	0.00899005	0.831951	0.155553	1
4.38	0	0.00347771	0.00892109	0.831963	0.155638	1
4.39	0	0.00344931	0.00885266	0.831974	0.155724	1
4.4	0	0.00342114	0.00878476	0.831985	0.15581	1
4.41	0	0.0033932	0.00871738	0.831994	0.155895	1
4.42	0	0.00336549	0.00865051	0.832003	0.155981	1
4.43	0	0.003338	0.00858416	0.832011	0.156066	1
4.44	0	0.00331074	0.00851831	0.832019	0.156152	1
4.45	0	0.00328371	0.00845297	0.832026	0.156238	1
4.46	0	0.00325689	0.00838814	0.832032	0.156323	1
4.47	0	0.00323029	0.0083238	0.832037	0.156409	1
4.48	0	0.00320391	0.00825995	0.832042	0.156494	1
4.49	0	0.00317775	0.00819659	0.832046	0.15658	1
4.5	0	0.0031518	0.00813372	0.832049	0.156665	1
4.51	0	0.00312606	0.00807133	0.832052	0.156751	1
4.52	0	0.00310053	0.00800942	0.832054	0.156836	1
4.53	0	0.00307521	0.00794798	0.832055	0.156921	1
4.54	0	0.0030501	0.00788702	0.832056	0.157007	1
4.55	0	0.00302519	0.00782652	0.832056	0.157092	1
4.56	0	0.00300048	0.00776649	0.832055	0.157178	1
4.57	0	0.00297598	0.00770692	0.832054	0.157263	1
4.58	0	0.00295168	0.0076478	0.832052	0.157348	1
4.59	0	0.00292757	0.00758914	0.83205	0.157434	1
4.6	0	0.00290366	0.00753093	0.832047	0.157519	1
4.61	0	0.00287995	0.00747316	0.832043	0.157604	1
4.62	0	0.00285643	0.00741584	0.832038	0.157689	1
4.63	0	0.0028331	0.00735896	0.832033	0.157775	1
4.64	0	0.00280997	0.00730251	0.832028	0.15786	1
4.65	0	0.00278702	0.0072465	0.832021	0.157945	1
4.66	0	0.00276426	0.00719091	0.832015	0.15803	1
4.67	0	0.00274169	0.00713576	0.832007	0.158115	1
4.68	0	0.0027193	0.00708102	0.831999	0.158201	1
4.69	0	0.00269709	0.00702671	0.83199	0.158286	1
4.7	0	0.00267506	0.00697281	0.831981	0.158371	1
4.71	0	0.00265322	0.00691933	0.831971	0.158456	1
4.72	0	0.00263155	0.00686625	0.831961	0.158541	1
4.73	0	0.00261006	0.00681358	0.83195	0.158626	1
4.74	0	0.00258874	0.00676132	0.831939	0.158711	1
4.75	0	0.0025676	0.00670946	0.831927	0.158796	1
4.76	0	0.00254664	0.00665799	0.831914	0.158881	1
4.77	0	0.00252584	0.00660693	0.831901	0.158966	1
4.78	0	0.00250521	0.00655625	0.831887	0.159051	1
4.79	0	0.00248475	0.00650596	0.831873	0.159136	1
4.8	0	0.00246446	0.00645605	0.831858	0.159221	1
4.81	0	0.00244434	0.00640653	0.831843	0.159306	1
4.82	0	0.00242437	0.00635739	0.831827	0.159391	1
4.83	0	0.00240457	0.00630863	0.831811	0.159476	1
4.84	0	0.00238494	0.00626024	0.831794	0.159561	1
4.85	0	0.00236546	0.00621222	0.831776	0.159646	1
4.86	0	0.00234614	0.00616457	0.831758	0.159731	1
4.87	0	0.00232698	0.00611729	0.83174	0.159816	1
4.88	0	0.00230798	0.00607036	0.831721	0.159901	1
4.89	0	0.00228913	0.0060238	0.831702	0.159986	1
4.9	0	0.00227044	0.0059776	0.831682	0.16007	1
4.91	0	0.0022519	0.00593174	0.831661	0.160155	1
4.92	0	0.00223351	0.00588625	0.83164	0.16024	1
4.93	0	0.00221527	0.0058411	0.831619	0.160325	1
4.94	0	0.00219718	0.00579629	0.831597	0.160409	1
4.95	0	0.00217923	0.00575183	0.831575	0.160494	1
4.96	0	0.00216144	0.00570771	0.831552	0.160579	1
4.97	0	0.00214379	0.00566393	0.831529	0.160664	1
4.98	0	0.00212628	0.00562049	0.831505	0.160748	1
4.99	0	0.00210891	0.00557738	0.831481	0.160833	1
5	0	0.00209169	0.00553459	0.831456	0.160918	1
5.01	0	0.00207461	0.00549214	0.831431	0.161002	1
5.02	0	0.00205767	0.00545002	0.831405	0.161087	1
5.03	0	0.00204086	0.00540821	0.831379	0.161172	1
5.04	0	0.0020242	0.00536673	0.831353	0.161256	1
5.05	0	0.00200767	0.00532556	0.831326	0.161341	1
5.06	0	0.00199127	0.00528471	0.831298	0.161426	1
5.07	0	0.00197501	0.00524418	0.831271	0.16151	1
5.08	0	0.00195888	0.00520395	0.831242	0.161595	1
5.09	0	0.00194288	0.00516404	0.831214	0.161679	1
5.1	0	0.00192702	0.00512443	0.831185	0.161764	1
5.11	0	0.00191128	0.00508512	0.831155	0.161848	1
5.12	0	0.00189567	0.00504611	0.831125	0.161933	1
5.13	0	0.00188019	0.00500741	0.831095	0.162017	1
5.14	0	0.00186484	0.004969	0.831064	0.162102	1
5.15	0	0.00184961	0.00493088	0.831033	0.162186	1
5.16	0	0.0018345	0.00489306	0.831002	0.162271	1
5.17	0	0.00181952	0.00485553	0.83097	0.162355	1
5.18	0	0.00180466	0.00481829	0.830937	0.16244	1
5.19	0	0.00178992	0.00478133	0.830905	0.162524	1
5.2	0	0.00177531	0.00474465	0.830872	0.162608	1
5.21	0	0.00176081	0.00470826	0.830838	0.162693	1
5.22	0	0.00174643	0.00467215	0.830804	0.162777	1
5.23	0	0.00173217	0.00463631	0.83077	0.162861	1
5.24	0	0.00171802	0.00460075	0.830735	0.162946	1
5.25	0	0.00170399	0.00456546	0.8307	0.16303	1
5.26	0	0.00169008	0.00453044	0.830665	0.163114	1
5.27	0	0.00167627	0.00449569	0.830629	0.163199	1
5.28	0	0.00166258	0.0044612	0.830593	0.163283	1
5.29	0	0.00164901	0.00442698	0.830557	0.163367	1
5.3	0	0.00163554	0.00439303	0.83052	0.163452	1
5.31	0	0.00162218	0.00435933	0.830483	0.163536	1
5.32	0	0.00160894	0.00432589	0.830445	0.16362	1
5.33	0	0.0015958	0.00429271	0.830407	0.163704	1
5.34	0	0.00158276	0.00425978	0.830369	0.163789	1
5.35	0	0.00156984	0.00422711	0.83033	0.163873	1
5.36	0	0.00155702	0.00419469	0.830291	0.163957	1
5.37	0	0.0015443	0.00416251	0.830252	0.164041	1
5.38	0	0.00153169	0.00413058	0.830212	0.164125	1
5.39	0	0.00151918	0.0040989	0.830173	0.164209	1
5.4	0	0.00150678	0.00406746	0.830132	0.164294	1
5.41	0	0.00149447	0.00403626	0.830092	0.164378	1
5.42	0	0.00148227	0.0040053	0.830051	0.164462	1
5.43	0	0.00147016	0.00397458	0.830009	0.164546	1
5.44	0	0.00145816	0.00394409	0.829968	0.16463	1
5.45	0	0.00144625	0.00391384	0.829926	0.164714	1
5.46	0	0.00143444	0.00388382	0.829884	0.164798	1
5.47	0	0.00142272	0.00385403	0.829841	0.164882	1
5.48	0	0.00141111	0.00382446	0.829798	0.164966	1
5.49	0	0.00139958	0.00379513	0.829755	0.16505	1
5.5	0	0.00138815	0.00376602	0.829712	0.165134	1
5.51	0	0.00137682	0.00373713	0.829668	0.165218	1
5.52	0	0.00136557	0.00370847	0.829624	0.165302	1
5.53	0	0.00135442	0.00368002	0.829579	0.165386	1
5.54	0	0.00134336	0.00365179	0.829535	0.16547	1
5.55	0	0.00133239	0.00362378	0.82949	0.165554	1
5.56	0	0.00132151	0.00359599	0.829445	0.165638	1
5.57	0	0.00131072	0.0035684	0.829399	0.165722	1
5.58	0	0.00130001	0.00354103	0.829353	0.165806	1
5.59	0	0.0012894	0.00351387	0.829307	0.16589	1
5.6	0	0.00127887	0.00348692	0.829261	0.165974	1
5.61	0	0.00126842	0.00346017	0.829214	0.166057	1
5.62	0	0.00125806	0.00343363	0.829167	0.166141	1
5.63	0	0.00124779	0.00340729	0.82912	0.166225	1
5.64	0	0.0012376	0.00338116	0.829072	0.166309	1
5.65	0	0.00122749	0.00335522	0.829024	0.166393	1
5.66	0	0.00121747	0.00332949	0.828976	0.166477	1
5.67	0	0.00120753	0.00330395	0.828928	0.16656	1
5.68	0	0.00119766	0.00327861	0.828879	0.166644	1
5.69	0	0.00118788	0.00325346	0.828831	0.166728	1
5.7	0	0.00117818	0.0032285	0.828782	0.166812	1
5.71	0	0.00116856	0.00320374	0.828732	0.166896	1
5.72	0	0.00115902	0.00317916	0.828683	0.166979	1
5.73	0	0.00114955	0.00315478	0.828633	0.167063	1
5.74	0	0.00114017	0.00313058	0.828583	0.167147	1
5.75	0	0.00113085	0.00310657	0.828532	0.16723	1
5.76	0	0.00112162	0.00308274	0.828482	0.167314	1
5.77	0	0.00111246	0.00305909	0.828431	0.167398	1
5.78	0	0.00110337	0.00303563	0.82838	0.167481	1
5.79	0	0.00109436	0.00301234	0.828328	0.167565	1
5.8	0	0.00108543	0.00298924	0.828277	0.167649	1
5.81	0	0.00107656	0.00296631	0.828225	0.167732	1
5.82	0	0.00106777	0.00294356	0.828173	0.167816	1
5.83	0	0.00105905	0.00292098	0.82812	0.1679	1
5.84	0	0.0010504	0.00289857	0.828068	0.167983	1
5.85	0	0.00104182	0.00287634	0.828015	0.168067	1
5.86	0	0.00103332	0.00285428	0.827962	0.16815	1
5.87	0	0.00102488	0.00283238	0.827909	0.168234	1
5.88	0	0.00101651	0.00281066	0.827855	0.168318	1
5.89	0	0.00100821	0.0027891	0.827802	0.168401	1
5.9	0	0.000999973	0.0027677	0.827748	0.168485	1
5.91	0	0.000991807	0.00274648	0.827694	0.168568	1
5.92	0	0.000983707	0.00272541	0.827639	0.168652	1
5.93	0	0.000975674	0.0027045	0.827585	0.168735	1
5.94	0	0.000967706	0.00268376	0.82753	0.168819	1
5.95	0	0.000959803	0.00266317	0.827475	0.168902	1
5.96	0	0.000951965	0.00264275	0.82742	0.168986	1
5.97	0	0.000944191	0.00262247	0.827364	0.169069	1
5.98	0	0.00093648	0.00260236	0.827309	0.169153	1
5.99	0	0.000928833	0.0025824	0.827253	0.169236	1
6	0	0.000921247	0.00256259	0.827197	0.169319	1
6.01	0	0.000913724	0.00254293	0.827141	0.169403	1
6.02	0	0.000906262	0.00252343	0.827084	0.169486	1
6.03	0	0.000898861	0.00250407	0.827028	0.16957	1
6.04	0	0.00089152	0.00248487	0.826971	0.169653	1
6.05	0	0.00088424	0.00246581	0.826914	0.169736	1
6.06	0	0.000877019	0.00244689	0.826856	0.16982	1
6.07	0	0.000869857	0.00242812	0.826799	0.169903	1
6.08	0	0.000862753	0.0024095	0.826741	0.169986	1
6.09	0	0.000855707	0.00239102	0.826684	0.17007	1
6.1	0	0.000848719	0.00237268	0.826626	0.170153	1
6.11	0	0.000841788	0.00235448	0.826567	0.170236	1
6.12	0	0.000834914	0.00233642	0.826509	0.17032	1
6.13	0	0.000828095	0.0023185	0.826451	0.170403	1
6.14	0	0.000821333	0.00230071	0.826392	0.170486	1
6.15	0	0.000814625	0.00228306	0.826333	0.170569	1
6.16	0	0.000807973	0.00226555	0.826274	0.170653	1
6.17	0	0.000801375	0.00224817	0.826215	0.170736	1
6.18	0	0.00079483	0.00223093	0.826155	0.170819	1
6.19	0	0.000788339	0.00221382	0.826096	0.170902	1
6.2	0	0.000781901	0.00219684	0.826036	0.170986	1
6.21	0	0.000775516	0.00217999	0.825976	0.171069	1
6.22	0	0.000769183	0.00216326	0.825916	0.171152	1
6.23	0	0.000762901	0.00214667	0.825855	0.171235	1
6.24	0	0.000756671	0.00213021	0.825795	0.171318	1
6.25	0	0.000750492	0.00211387	0.825734	0.171401	1
6.26	0	0.000744363	0.00209765	0.825673	0.171485	1
6.27	0	0.000738284	0.00208156	0.825613	0.171568	1
6.28	0	0.000732255	0.0020656	0.825551	0.171651	1
6.29	0	0.000726275	0.00204975	0.82549	0.171734	1
6.3	0	0.000720344	0.00203403	0.825429	0.171817	1
6.31	0	0.000714461	0.00201843	0.825367	0.1719	1
6.32	0	0.000708626	0.00200294	0.825305	0.171983	1
6.33	0	0.000702839	0.00198758	0.825243	0.172066	1
6.34	0	0.0006971	0.00197234	0.825181	0.172149	1
6.35	0	0.000691407	0.00195721	0.825119	0.172232	1
6.36	0	0.00068576	0.00194219	0.825057	0.172315	1
6.37	0	0.00068016	0.0019273	0.824994	0.172398	1
6.38	0	0.000674606	0.00191251	0.824931	0.172481	1
6.39	0	0.000669097	0.00189784	0.824869	0.172564	1
6.4	0	0.000663632	0.00188329	0.824806	0.172647	1
6.41	0	0.000658213	0.00186884	0.824743	0.17273	1
6.42	0	0.000652838	0.00185451	0.824679	0.172813	1
6.43	0	0.000647506	0.00184028	0.824616	0.172896	1
6.44	0	0.000642218	0.00182617	0.824552	0.172979	1
6.45	0	0.000636974	0.00181216	0.824489	0.173062	1
6.46	0	0.000631772	0.00179826	0.824425	0.173145	1
6.47	0	0.000626613	0.00178446	0.824361	0.173228	1
6.48	0	0.000621495	0.00177078	0.824297	0.173311	1
6.49	0	0.00061642	0.00175719	0.824233	0.173394	1
6.5	0	0.000611386	0.00174372	0.824168	0.173477	1
6.51	0	0.000606393	0.00173034	0.824104	0.17356	1
6.52	0	0.000601441	0.00171707	0.824039	0.173643	1
6.53	0	0.000596529	0.0017039	0.823974	0.173725	1
6.54	0	0.000591658	0.00169083	0.823909	0.173808	1
6.55	0	0.000586826	0.00167786	0.823844	0.173891	1
6.56	0	0.000582034	0.00166499	0.823779	0.173974	1
6.57	0	0.000577281	0.00165222	0.823714	0.174057	1
6.58	0	0.000572566	0.00163954	0.823648	0.17414	1
6.59	0	0.00056789	0.00162697	0.823583	0.174222	1
6.6	0	0.000563253	0.00161449	0.823517	0.174305	1
6.61	0	0.000558653	0.0016021	0.823451	0.174388	1
6.62	0	0.000554091	0.00158982	0.823385	0.174471	1
6.63	0	0.000549566	0.00157762	0.823319	0.174553	1
6.64	0	0.000545078	0.00156552	0.823253	0.174636	1
6.65	0	0.000540626	0.00155351	0.823187	0.174719	1
6.66	0	0.000536211	0.0015416	0.82312	0.174802	1
6.67	0	0.000531832	0.00152977	0.823054	0.174884	1
6.68	0	0.000527489	0.00151804	0.822987	0.174967	1
6.69	0	0.000523181	0.00150639	0.822921	0.17505	1
6.7	0	0.000518909	0.00149484	0.822854	0.175133	1
6.71	0	0.000514671	0.00148337	0.822787	0.175215	1
6.72	0	0.000510468	0.00147199	0.82272	0.175298	1
6.73	0	0.0005063	0.0014607	0.822652	0.175381	1
6.74	0	0.000502165	0.0014495	0.822585	0.175463	1
6.75	0	0.000498064	0.00143838	0.822518	0.175546	1
6.76	0	0.000493996	0.00142735	0.82245	0.175628	1
6.77	0	0.000489962	0.0014164	0.822383	0.175711	1
6.78	0	0.000485961	0.00140554	0.822315	0.175794	1
6.79	0	0.000481992	0.00139475	0.822247	0.175876	1
6.8	0	0.000478056	0.00138406	0.822179	0.175959	1
6.81	0	0.000474152	0.00137344	0.822111	0.176042	1
6.82	0	0.00047028	0.0013629	0.822043	0.176124	1
6.83	0	0.00046644	0.00135245	0.821974	0.176207	1
6.84	0	0.00046263	0.00134208	0.821906	0.176289	1
6.85	0	0.000458852	0.00133178	0.821838	0.176372	1
6.86	0	0.000455105	0.00132157	0.821769	0.176454	1
6.87	0	0.000451389	0.00131143	0.8217	0.176537	1
6.88	0	0.000447702	0.00130137	0.821632	0.176619	1
6.89	0	0.000444046	0.00129139	0.821563	0.176702	1
6.9	0	0.00044042	0.00128148	0.821494	0.176784	1
6.91	0	0.000436823	0.00127165	0.821425	0.176867	1
6.92	0	0.000433256	0.0012619	0.821356	0.176949	1
6.93	0	0.000429718	0.00125222	0.821286	0.177032	1
6.94	0	0.000426208	0.00124262	0.821217	0.177114	1
6.95	0	0.000422728	0.00123308	0.821148	0.177197	1
6.96	0	0.000419276	0.00122363	0.821078	0.177279	1
6.97	0	0.000415852	0.00121424	0.821008	0.177362	1
6.98	0	0.000412456	0.00120493	0.820939	0.177444	1
6.99	0	0.000409087	0.00119568	0.820869	0.177526	1
7	0	0.000405746	0.00118651	0.820799	0.177609	1
7.01	0	0.000402433	0.00117741	0.820729	0.177691	1
7.02	0	0.000399146	0.00116838	0.820659	0.177774	1
7.03	0	0.000395887	0.00115942	0.820589	0.177856	1
7.04	0	0.000392654	0.00115053	0.820519	0.177938	1
7.05	0	0.000389447	0.0011417	0.820448	0.178021	1
7.06	0	0.000386267	0.00113294	0.820378	0.178103	1
7.07	0	0.000383112	0.00112425	0.820307	0.178185	1
7.08	0	0.000379984	0.00111563	0.820237	0.178268	1
7.09	0	0.000376881	0.00110707	0.820166	0.17835	1
7.1	0	0.000373803	0.00109858	0.820095	0.178432	1
7.11	0	0.00037075	0.00109015	0.820024	0.178515	1
7.12	0	0.000367722	0.00108179	0.819954	0.178597	1
7.13	0	0.000364719	0.00107349	0.819883	0.178679	1
7.14	0	0.000361741	0.00106526	0.819812	0.178761	1
7.15	0	0.000358787	0.00105709	0.81974	0.178844	1
7.16	0	0.000355857	0.00104898	0.819669	0.178926	1
7.17	0	0.000352951	0.00104093	0.819598	0.179008	1
7.18	0	0.000350068	0.00103295	0.819527	0.17909	1
7.19	0	0.00034721	0.00102503	0.819455	0.179173	1
7.2	0	0.000344374	0.00101716	0.819384	0.179255	1
7.21	0	0.000341562	0.00100936	0.819312	0.179337	1
7.22	0	0.000338772	0.00100162	0.81924	0.179419	1
7.23	0	0.000336006	0.000993937	0.819169	0.179501	1
7.24	0	0.000333262	0.000986313	0.819097	0.179584	1
7.25	0	0.00033054	0.000978747	0.819025	0.179666	1
7.26	0	0.000327841	0.00097124	0.818953	0.179748	1
7.27	0	0.000325164	0.00096379	0.818881	0.17983	1
7.28	0	0.000322508	0.000956398	0.818809	0.179912	1
7.29	0	0.000319874	0.000949062	0.818737	0.179994	1
7.3	0	0.000317262	0.000941782	0.818664	0.180077	1
7.31	0	0.000314671	0.000934558	0.818592	0.180159	1
7.32	0	0.000312101	0.00092739	0.81852	0.180241	1
7.33	0	0.000309553	0.000920276	0.818447	0.180323	1
7.34	0	0.000307025	0.000913217	0.818375	0.180405	1
7.35	0	0.000304517	0.000906212	0.818302	0.180487	1
7.36	0	0.000302031	0.000899261	0.81823	0.180569	1
7.37	0	0.000299564	0.000892364	0.818157	0.180651	1
7.38	0	0.000297118	0.000885519	0.818084	0.180733	1
7.39	0	0.000294691	0.000878726	0.818011	0.180815	1
7.4	0	0.000292285	0.000871986	0.817938	0.180897	1
7.41	0	0.000289898	0.000865298	0.817866	0.180979	1
7.42	0	0.00028753	0.000858661	0.817793	0.181061	1
7.43	0	0.000285182	0.000852074	0.817719	0.181143	1
7.44	0	0.000282853	0.000845538	0.817646	0.181225	1
7.45	0	0.000280543	0.000839053	0.817573	0.181307	1
7.46	0	0.000278252	0.000832617	0.8175	0.181389	1
7.47	0	0.00027598	0.00082623	0.817427	0.181471	1
7.48	0	0.000273726	0.000819893	0.817353	0.181553	1
7.49	0	0.000271491	0.000813604	0.81728	0.181635	1
7.5	0	0.000269274	0.000807363	0.817206	0.181717	1
7.51	0	0.000267075	0.00080117	0.817133	0.181799	1
7.52	0	0.000264894	0.000795025	0.817059	0.181881	1
7.53	0	0.00026273	0.000788927	0.816986	0.181963	1
7.54	0	0.000260585	0.000782875	0.816912	0.182045	1
7.55	0	0.000258457	0.00077687	0.816838	0.182127	1
7.56	0	0.000256346	0.000770912	0.816764	0.182209	1
7.57	0	0.000254253	0.000764998	0.81669	0.18229	1
7.58	0	0.000252176	0.00075913	0.816616	0.182372	1
7.59	0	0.000250117	0.000753308	0.816542	0.182454	1
7.6	0	0.000248074	0.000747529	0.816468	0.182536	1
7.61	0	0.000246048	0.000741796	0.816394	0.182618	1
7.62	0	0.000244039	0.000736106	0.81632	0.1827	1
7.63	0	0.000242046	0.000730459	0.816246	0.182781	1
7.64	0	0.000240069	0.000724856	0.816172	0.182863	1
7.65	0	0.000238109	0.000719297	0.816098	0.182945	1
7.66	0	0.000236164	0.000713779	0.816023	0.183027	1
7.67	0	0.000234236	0.000708304	0.815949	0.183109	1
7.68	0	0.000232323	0.000702871	0.815874	0.18319	1
7.69	0	0.000230426	0.00069748	0.8158	0.183272	1
7.7	0	0.000228544	0.00069213	0.815725	0.183354	1
7.71	0	0.000226678	0.000686821	0.815651	0.183436	1
7.72	0	0.000224826	0.000681553	0.815576	0.183517	1
7.73	0	0.00022299	0.000676325	0.815501	0.183599	1
7.74	0	0.000221169	0.000671137	0.815427	0.183681	1
7.75	0	0.000219363	0.000665989	0.815352	0.183763	1
7.76	0	0.000217572	0.000660881	0.815277	0.183844	1
7.77	0	0.000215795	0.000655812	0.815202	0.183926	1
7.78	0	0.000214033	0.000650781	0.815127	0.184008	1
7.79	0	0.000212285	0.00064579	0.815052	0.184089	1
7.8	0	0.000210551	0.000640836	0.814978	0.184171	1
7.81	0	0.000208832	0.000635921	0.814902	0.184253	1
7.82	0	0.000207126	0.000631043	0.814827	0.184334	1
7.83	0	0.000205435	0.000626202	0.814752	0.184416	1
7.84	0	0.000203757	0.000621399	0.814677	0.184498	1
7.85	0	0.000202093	0.000616633	0.814602	0.184579	1
7.86	0	0.000200443	0.000611903	0.814527	0.184661	1
7.87	0	0.000198806	0.000607209	0.814451	0.184743	1
7.88	0	0.000197182	0.000602552	0.814376	0.184824	1
7.89	0	0.000195572	0.00059793	0.814301	0.184906	1
7.9	0	0.000193975	0.000593344	0.814225	0.184987	1
7.91	0	0.000192391	0.000588792	0.81415	0.185069	1
7.92	0	0.00019082	0.000584276	0.814074	0.18515	1
7.93	0	0.000189261	0.000579794	0.813999	0.185232	1
7.94	0	0.000187716	0.000575347	0.813923	0.185314	1
7.95	0	0.000186183	0.000570934	0.813848	0.185395	1
7.96	0	0.000184662	0.000566555	0.813772	0.185477	1
7.97	0	0.000183154	0.000562209	0.813696	0.185558	1
7.98	0	0.000181658	0.000557897	0.813621	0.18564	1
7.99	0	0.000180175	0.000553617	0.813545	0.185721	1
8	0	0.000178704	0.000549371	0.813469	0.185803	1
8.01	0	0.000177244	0.000545157	0.813393	0.185884	1
8.02	0	0.000175797	0.000540975	0.813318	0.185966	1
8.03	0	0.000174361	0.000536826	0.813242	0.186047	1
8.04	0	0.000172937	0.000532708	0.813166	0.186129	1
8.05	0	0.000171525	0.000528622	0.81309	0.18621	1
8.06	0	0.000170124	0.000524567	0.813014	0.186292	1
8.07	0	0.000168735	0.000520544	0.812938	0.186373	1
8.08	0	0.000167357	0.000516551	0.812862	0.186454	1
8.09	0	0.00016599	0.000512589	0.812786	0.186536	1
8.1	0	0.000164635	0.000508657	0.81271	0.186617	1
8.11	0	0.00016329	0.000504755	0.812633	0.186699	1
8.12	0	0.000161957	0.000500884	0.812557	0.18678	1
8.13	0	0.000160634	0.000497042	0.812481	0.186861	1
8.14	0	0.000159322	0.000493229	0.812405	0.186943	1
8.15	0	0.000158021	0.000489446	0.812328	0.187024	1
8.16	0	0.000156731	0.000485692	0.812252	0.187105	1
8.17	0	0.000155451	0.000481966	0.812176	0.187187	1
8.18	0	0.000154181	0.000478269	0.812099	0.187268	1
8.19	0	0.000152922	0.000474601	0.812023	0.187349	1
8.2	0	0.000151673	0.00047096	0.811947	0.187431	1
8.21	0	0.000150435	0.000467348	0.81187	0.187512	1
8.22	0	0.000149206	0.000463763	0.811794	0.187593	1
8.23	0	0.000147988	0.000460206	0.811717	0.187675	1
8.24	0	0.000146779	0.000456676	0.811641	0.187756	1
8.25	0	0.00014558	0.000453173	0.811564	0.187837	1
8.26	0	0.000144392	0.000449697	0.811487	0.187919	1
8.27	0	0.000143212	0.000446247	0.811411	0.188	1
8.28	0	0.000142043	0.000442825	0.811334	0.188081	1
8.29	0	0.000140883	0.000439428	0.811257	0.188162	1
8.3	0	0.000139732	0.000436057	0.811181	0.188244	1
8.31	0	0.000138591	0.000432713	0.811104	0.188325	1
8.32	0	0.000137459	0.000429393	0.811027	0.188406	1
8.33	0	0.000136337	0.0004261	0.81095	0.188487	1
8.34	0	0.000135223	0.000422831	0.810873	0.188568	1
8.35	0	0.000134119	0.000419588	0.810797	0.18865	1
8.36	0	0.000133024	0.00041637	0.81072	0.188731	1
8.37	0	0.000131938	0.000413176	0.810643	0.188812	1
8.38	0	0.00013086	0.000410007	0.810566	0.188893	1
8.39	0	0.000129791	0.000406862	0.810489	0.188974	1
8.4	0	0.000128731	0.000403741	0.810412	0.189055	1
8.41	0	0.00012768	0.000400644	0.810335	0.189137	1
8.42	0	0.000126637	0.000397571	0.810258	0.189218	1
8.43	0	0.000125603	0.000394522	0.810181	0.189299	1
8.44	0	0.000124578	0.000391495	0.810104	0.18938	1
8.45	0	0.00012356	0.000388492	0.810027	0.189461	1
8.46	0	0.000122551	0.000385513	0.80995	0.189542	1
8.47	0	0.00012155	0.000382555	0.809873	0.189623	1
8.48	0	0.000120558	0.000379621	0.809795	0.189704	1
8.49	0	0.000119573	0.000376709	0.809718	0.189785	1
8.5	0	0.000118597	0.00037382	0.809641	0.189867	1
8.51	0	0.000117628	0.000370952	0.809564	0.189948	1
8.52	0	0.000116668	0.000368107	0.809487	0.190029	1
8.53	0	0.000115715	0.000365283	0.809409	0.19011	1
8.54	0	0.00011477	0.000362482	0.809332	0.190191	1
8.55	0	0.000113833	0.000359701	0.809255	0.190272	1
8.56	0	0.000112903	0.000356942	0.809177	0.190353	1
8.57	0	0.000111981	0.000354204	0.8091	0.190434	1
8.58	0	0.000111066	0.000351487	0.809023	0.190515	1
8.59	0	0.000110159	0.000348791	0.808945	0.190596	1
8.6	0	0.00010926	0.000346116	0.808868	0.190677	1
8.61	0	0.000108368	0.000343461	0.80879	0.190758	1
8.62	0	0.000107483	0.000340827	0.808713	0.190839	1
8.63	0	0.000106605	0.000338212	0.808636	0.19092	1
8.64	0	0.000105734	0.000335618	0.808558	0.191001	1
8.65	0	0.000104871	0.000333044	0.808481	0.191082	1
8.66	0	0.000104014	0.000330489	0.808403	0.191162	1
8.67	0	0.000103165	0.000327954	0.808326	0.191243	1
8.68	0	0.000102322	0.000325439	0.808248	0.191324	1
8.69	0	0.000101487	0.000322942	0.80817	0.191405	1
8.7	0	0.000100658	0.000320465	0.808093	0.191486	1
8.71	0	9.9836e-05	0.000318007	0.808015	0.191567	1
8.72	0	9.90207e-05	0.000315568	0.807938	0.191648	1
8.73	0	9.8212e-05	0.000313147	0.80786	0.191729	1
8.74	0	9.741e-05	0.000310745	0.807782	0.19181	1
8.75	0	9.66145e-05	0.000308362	0.807705	0.19189	1
8.76	0	9.58255e-05	0.000305997	0.807627	0.191971	1
8.77	0	9.50429e-05	0.000303649	0.807549	0.192052	1
8.78	0	9.42667e-05	0.00030132	0.807471	0.192133	1
8.79	0	9.34969e-05	0.000299009	0.807394	0.192214	1
8.8	0	9.27334e-05	0.000296715	0.807316	0.192295	1
8.81	0	9.19761e-05	0.00029444	0.807238	0.192375	1
8.82	0	9.12249e-05	0.000292181	0.80716	0.192456	1
8.83	0	9.048e-05	0.00028994	0.807083	0.192537	1
8.84	0	8.97411e-05	0.000287716	0.807005	0.192618	1
8.85	0	8.90082e-05	0.000285509	0.806927	0.192699	1
8.86	0	8.82813e-05	0.000283319	0.806849	0.192779	1
8.87	0	8.75604e-05	0.000281146	0.806771	0.19286	1
8.88	0	8.68453e-05	0.000278989	0.806693	0.192941	1
8.89	0	8.61361e-05	0.000276849	0.806615	0.193022	1
8.9	0	8.54327e-05	0.000274726	0.806538	0.193102	1
8.91	0	8.4735e-05	0.000272619	0.80646	0.193183	1
8.92	0	8.4043e-05	0.000270527	0.806382	0.193264	1
8.93	0	8.33567e-05	0.000268452	0.806304	0.193344	1
8.94	0	8.26759e-05	0.000266393	0.806226	0.193425	1
8.95	0	8.20008e-05	0.00026435	0.806148	0.193506	1
8.96	0	8.13311e-05	0.000262322	0.80607	0.193586	1
8.97	0	8.06669e-05	0.00026031	0.805992	0.193667	1
8.98	0	8.00081e-05	0.000258313	0.805914	0.193748	1
8.99	0	7.93548e-05	0.000256332	0.805836	0.193828	1
9	0	7.87067e-05	0.000254366	0.805758	0.193909	1
9.01	0	7.8064e-05	0.000252415	0.80568	0.19399	1
9.02	0	7.74264e-05	0.000250479	0.805602	0.19407	1
9.03	0	7.67941e-05	0.000248557	0.805524	0.194151	1
9.04	0	7.6167e-05	0.000246651	0.805446	0.194232	1
9.05	0	7.5545e-05	0.000244759	0.805367	0.194312	1
9.06	0	7.49281e-05	0.000242881	0.805289	0.194393	1
9.07	0	7.43162e-05	0.000241018	0.805211	0.194473	1
9.08	0	7.37093e-05	0.00023917	0.805133	0.194554	1
9.09	0	7.31073e-05	0.000237335	0.805055	0.194635	1
9.1	0	7.25103e-05	0.000235515	0.804977	0.194715	1
9.11	0	7.19181e-05	0.000233708	0.804899	0.194796	1
9.12	0	7.13308e-05	0.000231916	0.804821	0.194876	1
9.13	0	7.07483e-05	0.000230137	0.804742	0.194957	1
9.14	0	7.01705e-05	0.000228371	0.804664	0.195037	1
9.15	0	6.95975e-05	0.00022662	0.804586	0.195118	1
9.16	0	6.90291e-05	0.000224882	0.804508	0.195198	1
9.17	0	6.84654e-05	0.000223157	0.80443	0.195279	1
9.18	0	6.79063e-05	0.000221445	0.804351	0.195359	1
9.19	0	6.73517e-05	0.000219746	0.804273	0.19544	1
9.2	0	6.68017e-05	0.000218061	0.804195	0.19552	1
9.21	0	6.62562e-05	0.000216388	0.804117	0.195601	1
9.22	0	6.57151e-05	0.000214728	0.804038	0.195681	1
9.23	0	6.51784e-05	0.000213081	0.80396	0.195762	1
9.24	0	6.46461e-05	0.000211447	0.803882	0.195842	1
9.25	0	6.41182e-05	0.000209825	0.803803	0.195923	1
9.26	0	6.35946e-05	0.000208216	0.803725	0.196003	1
9.27	0	6.30752e-05	0.000206618	0.803647	0.196083	1
9.28	0	6.25601e-05	0.000205034	0.803569	0.196164	1
9.29	0	6.20493e-05	0.000203461	0.80349	0.196244	1
9.3	0	6.15425e-05	0.0002019	0.803412	0.196325	1
9.31	0	6.10399e-05	0.000200352	0.803334	0.196405	1
9.32	0	6.05415e-05	0.000198815	0.803255	0.196485	1
9.33	0	6.00471e-05	0.00019729	0.803177	0.196566	1
9.34	0	5.95567e-05	0.000195776	0.803098	0.196646	1
9.35	0	5.90703e-05	0.000194275	0.80302	0.196727	1
9.36	0	5.85879e-05	0.000192785	0.802942	0.196807	1
9.37	0	5.81095e-05	0.000191306	0.802863	0.196887	1
9.38	0	5.76349e-05	0.000189838	0.802785	0.196968	1
9.39	0	5.71642e-05	0.000188382	0.802707	0.197048	1
9.4	0	5.66974e-05	0.000186937	0.802628	0.197128	1
9.41	0	5.62344e-05	0.000185503	0.80255	0.197208	1
9.42	0	5.57752e-05	0.000184081	0.802471	0.197289	1
9.43	0	5.53197e-05	0.000182669	0.802393	0.197369	1
9.44	0	5.48679e-05	0.000181267	0.802314	0.197449	1
9.45	0	5.44198e-05	0.000179877	0.802236	0.19753	1
9.46	0	5.39754e-05	0.000178497	0.802158	0.19761	1
9.47	0	5.35346e-05	0.000177128	0.802079	0.19769	1
9.48	0	5.30974e-05	0.00017577	0.802001	0.19777	1
9.49	0	5.26638e-05	0.000174421	0.801922	0.197851	1
9.5	0	5.22337e-05	0.000173083	0.801844	0.197931	1
9.51	0	5.18072e-05	0.000171756	0.801765	0.198011	1
9.52	0	5.13841e-05	0.000170438	0.801687	0.198091	1
9.53	0	5.09645e-05	0.000169131	0.801608	0.198172	1
9.54	0	5.05483e-05	0.000167834	0.80153	0.198252	1
9.55	0	5.01355e-05	0.000166546	0.801451	0.198332	1
9.56	0	4.9726e-05	0.000165269	0.801373	0.198412	1
9.57	0	4.93199e-05	0.000164001	0.801294	0.198492	1
9.58	0	4.89172e-05	0.000162743	0.801216	0.198572	1
9.59	0	4.85177e-05	0.000161495	0.801137	0.198653	1
9.6	0	4.81215e-05	0.000160256	0.801059	0.198733	1
9.61	0	4.77285e-05	0.000159027	0.80098	0.198813	1
9.62	0	4.73387e-05	0.000157807	0.800902	0.198893	1
9.63	0	4.69521e-05	0.000156597	0.800823	0.198973	1
9.64	0	4.65687e-05	0.000155396	0.800745	0.199053	1
9.65	0	4.61884e-05	0.000154204	0.800666	0.199133	1
9.66	0	4.58112e-05	0.000153021	0.800588	0.199214	1
9.67	0	4.54371e-05	0.000151847	0.800509	0.199294	1
9.68	0	4.5066e-05	0.000150682	0.800431	0.199374	1
9.69	0	4.4698e-05	0.000149527	0.800352	0.199454	1
9.7	0	4.4333e-05	0.00014838	0.800273	0.199534	1
9.71	0	4.39709e-05	0.000147241	0.800195	0.199614	1
9.72	0	4.36118e-05	0.000146112	0.800116	0.199694	1
9.73	0	4.32557e-05	0.000144991	0.800038	0.199774	1
9.74	0	4.29024e-05	0.000143879	0.799959	0.199854	1
9.75	0	4.25521e-05	0.000142776	0.799881	0.199934	1
9.76	0	4.22046e-05	0.00014168	0.799802	0.200014	1
9.77	0	4.18599e-05	0.000140594	0.799723	0.200094	1
9.78	0	4.15181e-05	0.000139515	0.799645	0.200174	1
9.79	0	4.1179e-05	0.000138445	0.799566	0.200254	1
9.8	0	4.08427e-05	0.000137383	0.799488	0.200334	1
9.81	0	4.05092e-05	0.000136329	0.799409	0.200414	1
9.82	0	4.01784e-05	0.000135284	0.79933	0.200494	1
9.83	0	3.98502e-05	0.000134246	0.799252	0.200574	1
9.84	0	3.95248e-05	0.000133216	0.799173	0.200654	1
9.85	0	3.9202e-05	0.000132194	0.799095	0.200734	1
9.86	0	3.88819e-05	0.00013118	0.799016	0.200814	1
9.87	0	3.85644e-05	0.000130174	0.798937	0.200894	1
9.88	0	3.82494e-05	0.000129176	0.798859	0.200974	1
9.89	0	3.79371e-05	0.000128185	0.79878	0.201054	1
9.9	0	3.76272e-05	0.000127202	0.798702	0.201134	1
9.91	0	3.732e-05	0.000126226	0.798623	0.201213	1
9.92	0	3.70152e-05	0.000125258	0.798544	0.201293	1
9.93	0	3.67129e-05	0.000124297	0.798466	0.201373	1
9.94	0	3.64131e-05	0.000123344	0.798387	0.201453	1
9.95	0	3.61157e-05	0.000122397	0.798309	0.201533	1
9.96	0	3.58208e-05	0.000121459	0.79823	0.201613	1
9.97	0	3.55283e-05	0.000120527	0.798151	0.201693	1
9.98	0	3.52381e-05	0.000119602	0.798073	0.201773	1
9.99	0	3.49503e-05	0.000118685	0.797994	0.201852	1
10	0	3.46649e-05	0.000117775	0.797915	0.201932	1
